# Supplementary material for: Phylogenetic reconstruction in the Order Nymphaeales: ITS2 secondary structure analysis and in silico testing of maturase k (matK) as a potential marker for DNA bar coding
Source: BMC Bioinformatics. 2012 Dec 7;13(Suppl 17):S26. doi: 10.1186/1471-2105-13-S17-S26 (PMC3521246; doi:10.1186/1471-2105-13-S17-S26)
Supplement: Additional file 1 — Concatenated aligned Supermatrix dataset of ITS2 and matK generated using FASconCAT version 1.0. The concatenated aligned supermatrix file is in nexus format and can be viewed in Mesquite. [file 1471-2105-13-S17-S26-S1.NEX]

#NEXUS
[written Sun Aug 05 22:36:31 IST 2012 by Mesquite  version 2.74 (build 550) at Z600/127.0.1.1]

BEGIN TAXA;
	TITLE Taxa;
	DIMENSIONS NTAX=51;
	TAXLABELS
		'Trithuria_filamentosa' 'Trithuria_inconspicua' 'Trithuria_austinensis' 'Trithuria_lanterna' 'Trithuria_submersa' 'Brasenia_schreberi' 'Cabomba_caroliniana' 'Nymphaea_nouchali' 'Nymphaea_gracilis' 'Nymphaea_elleniae' 'Ondinea_purpurea' 'Nymphaea_macrosperma' 'Nymphaea_caerulea' 'Nymphaea_micrantha' 'Nymphaea_pubescens' 'Nymphaea_rubra' 'Nymphaea_lotus' 'Nymphaea_petersiana' 'Nymphaea_amazonum' 'Nymphaea_novogranatensis' 'Nymphaea_jamesoniana' 'Victoria_amazonicaxVictoria_cruziana' 'Victoria_cruziana' 'Victoria_amazonica' 'Euryale_ferox' 'Nymphaea_tetragona' 'Nymphaea_odorata' 'Nymphaea_alba' 'Nymphaea_x_marliacea' 'Nuphar_japonica' 'Nuphar_advena' 'Nuphar_variegata' 'Nuphar_sagittifolia' 'Nuphar_ulvacea' 'Nuphar_ozarkana' 'Nuphar_polysepala' 'Nuphar_microphylla' 'Nuphar_rubrodisca' 'Nuphar_pumila' 'Nuphar_oguraensis' 'Nuphar_lutea' 'Nuphar_orbiculata' 'Nymphaea_oxypetala' 'Barclaya_longifolia' 'Cycas_siamensis' 'Cycas_revoluta' 'Ginkgo_biloba' 'Cabomba_furcata' 'Nuphar_shimadae' 'Nuphar_subintegerrima' 'Nuphar_sinensis' 
	;

END;


BEGIN CHARACTERS;
	TITLE  Character_Matrix;
	LINK TAXA = Taxa;
	DIMENSIONS  NCHAR=1768;
	FORMAT DATATYPE = DNA GAP = - MISSING = ?;
	MATRIX
	'Trithuria_filamentosa'               -----------------------------------------------------------------------------------------------------------------------------------------------------------------------------------------------------------------------------------------------------------------------------------------------------------------------------------------------------------------------------------------------------------------------CCTCTTTCCCTTTTTCGAAGACAAATTCTCGCATTTAGATTATGTCTCAGATATACTAATACCTTACCCCATTAATCCTGAAATCTTCGTTCAGACTCTTCGAGGCTGCATACGGGATGCTCCTTCTTTGCATTTATTGAGATTCTTTCTACACGAGCATCATCATTGGAATAGAGTTCTTACGCGAAAGAAACCAATTTCTATTTTCTCAAAGGAAAATAAAAGATTCTTCTTCTTCTTATATAATTATTATGTATATGAATGTGAATCGCTTTTTGCTTTTCTTCGTAAACAATCTTATTATTTACGGTCGATATCTTTTCTAGCCTTTCTTGAGAGATCCCATTTTGATATAAAAAAAAAATATCTTGTAGGAGTTCTTCCTAATGACTTTCAAAGGTACCTTTACCTATGGGTTAACAAAGAACCCTTGCTGCATTATGCCAGGTATCAAGGAAAAGCCATTCTGGCTTCAAGGGGTATTAATCTTCTGATGAAGAAATGGAAATATTACCTTGTCACTCTCTGGCAATGCCATTTTCATTTTTGGTCTCAGCCGAGCAGGATCCATATAAACAAATTATCAAATCATTCTTTCCCTTTTTTGGGCTATCTTTCAGGTGTACAATTTACTCCTTGGGTGGTAAGAAGTCAAATGCTAGAGAGTTCATTTCTCATTGATACTGTTATTAATCAATTGGATACAATAGTCCCCATTGTTCCTCTCATTTTATCTTTGTCGAAAGCCAAATTCTGTAATATATCAGGGTATCCCATCAGTAAGTCAGTCTGGTCAGATTTGTCAGATTCTGATATAATTGATCGCTTCGGGTCCATCTGCAGGAATCTATCTCATTATTACAGTGGATCCTCAAAAAAACACGGTT--------------------------------------------------------------------------------------------------------------------------------------------------------------------------------------------------------------------------------------CCAACCCCCACTTGCATAC--GCCTCGCGGTGTGTGCTCGTGAAGGGTCGTTGTGGGCGGAGGACTGGCCCTCGTCG-GCT-TTTGGGCGGCGTGGGTTGAAATTGTCGGCTTTCGGCTCGGAACGACGCGCCGTGCGGTGGAACATC---GCTACCTCCTCTCCTCCATTTGGGTAGTCGGGGACTGCGTCGTCGCGTCGAGGCGGATGGCCTTACAAGAAGCTTTT-GGGGACGACCAACGG
	'Trithuria_inconspicua'               -----------------------------------------------------------------------------------------------------------------------------------------------------------------------------------------------------------------------------------------------------------------------------------------------------------------------------------------------------------------------------------------------------------------------CCTCTTTCCCTTTTTCGAAGACAAATTCTCGCATTTAGATTATGTCTCAGATATACTAATACCTTACCCCATTAATCCTGAAATCTTCGTTCAGACTCTTCGAGGCTGCATACGGGATGCTCCTTCTTTGCATTTATTGAGATTCTTTCTACACGAGCATCATCATTGGAATAGAGTTCTTACGCGAAAGAAACCAATTTCTATTTTCTCAAAGGAAAATAAAAGATTCTTCTTCTTCTTATATAATTATTATGTATATGAATGTGAATCGCTTTTTTCTTTTCTTCGTAAACAATCTTATTATTTACGGTCGATATCTTTTCTAGCCTTTCTTGAGAGATCCCATTTTGATATAAAAAAAAAATATCTTGTAGGAGTTCTTCCTAATGACTTTCAAAGGTACCTTTACCTATGGGTTAACAAAGAACCCTTGCTGCATTATGCCAGGTATCAAGGAAAAGCCATTCTGGCTTCAAGGGGTATTAATCTTCTGATGAAGAAATGGAAATATTACCTTGTCACTCTCTGGCAATGCCATTTCCATTTTTGGTCTCAGCCGAGCCGGATCCATATAAACAAATTATCAAATCATTCTTTCCCTTTTTTGGGCTATCTTTCAGGTGTACAATTTACTCCTTGGGTGGTAAGAAGTCAAATGCTAGAGAGTTCATTTCTCATTGATACTGTTATTAATCAATTGGATACAATAGTCCCCATTGTTCCTCTCATTTTATCTTTGGCGAAAGCCAAATTCTGTAATATATCAGGGTATCCCATCAGTAAGTCAGTCTGGTCAGATTTGTCAGATTCTGATATAATTGATCGCTTCGGGTCCATCTGCAGGAATCTATCTCATTATTACAGTGGATCCTCAAAAAAACACGGTT--------------------------------------------------------------------------------------------------------------------------------------------------------------------------------------------------------------------------------------CCAACCCCCACTTGCATAC--GCCTCGCGGTGTGTGCTCGTGAAGGGTCGTTGTGGGCGGAGGACTGGCCCTCGTCG-GCT-TTTGGGCGGCGTGGGTTGAAATTGTCGGCTTTCGGCTCGGAACGACGCGCCGTGCGGTGGAACATC---GCTACCTCCTCTCCTCCATTTGGGTAGTCGGGGACTGCGTCGTCGCGTCGAGGCGGATGGCCTTACAAGAAGCTTTT-GGGGACGACCAACGG
	'Trithuria_austinensis'               -----------------------------------------------------------------------------------------------------------------------------------------------------------------------------------------------------------------------------------------------------------------------------------------------------------------------------------------------------------------------------------------------------------------------CCTCTTTCCATTTTTCGAAGACAAATTCTCGCAGTTAGATTATGTGTCAGATATACTAATACCTTACCCCATTAATCCTGAAATCTTCGTTCAGACTCTTCGAGGCTGCATACGGGATGCTCCTTCTTTGCATTTATTGAGATTCTTTCTACACGAGCATCATCATTGGAATAGAGTTCTTACGCGAAAGAAACCTATTTCTATTTTATCAAAGGAAAATAAAAGATTCTTCTTCTTCTTATATAATTATTATGTATATGAATGTGAATCGCTTTTTGCTTTTCTTCGTAAAAAATCTTCTTATTTGCGGTCGATATCTTTTCTAGCCTTTCTTGAGAGATCCCATTTTGATATAAAAAAAAAATATCTTGTAGGAGTTCTTCCTAATGACTTTCAAAGGTACCTTTACCTATGGGCTAGCAAAGAACCCTTGTTGCATTATGCCAGGTATCAAGGAAAAGCCATTTTAGCTTCAAGGGGCATTAATCTTCTGATGAAGAAATGGAAATATTACCTTGTCACTTTCTGGCAATGCCATTTTCATTTTTGGTCTCAGCCGAGCAGGATCCATATAAAAGAATTATCAAATCATTCTTTCCCTTTTTTGGGCTATCTTTCAGGTGTACAATTTACTCCTTGGGTGGTAAGAAGTCAAATGCTAGAGAGTTCATTTCTCATTGATACTGCTATTAATCGATTGGATACAATAGTCCCCATTGTTCCTCTCATTTTATCTTTGGCAAAAGCTAAATTCTGTAATATATCAGGATATCCCATCAGTAAGTCAGTCTGGTCAGATTTGTCAGATTCTGATATAATTGATCGCTTCGGGTCCATCTGCAGGAATCTATCTCATTATTACAGTGGATCCTCAAAAAAACACGGTTTGTATCGAGTTAAGTATATCCTTC?ACTTTC?TGTGCTAGAACTTTA---------------------------------------------------------------------------------------------------------------------------------------------------------------------------------------CCAACCCCCACTTGCATAC--GCCTCGCGGTTTGTGCTCGTGAAGGGTCGTTGTGGGCGGAGGACTGGCCCTCGTCG-GCT-TTCGGGCGGCGTGGGTTGAAATCGTCGGCTTTCGGCTCGGAGCGACGCGCCGTGCGGTGGAACATC---GTGCCCTCTTCTGCTCCATC-GGGCTGTCGAGGTCTGCGTCGTCGCGTGGAGGCGGATGGCCTTACAAGAAGCTTTT-GGGGACGGTCAACG-
	'Trithuria_lanterna'                  -----------------------------------------------------------------------------------------------------------------------------------------------------------------------------------------------------------------------------------------------------------------------------------------------------------------------------------------------------------------------------------------------------------------------GCTCTTTCCCTTTTTCGAAGACAAATTCTCGCATTTAGATTATGTGTCAGATATACAAATACCTTACCCCATTCATCCTGAAATCTTCGTTCAGACTCTTCGACGCTGCATACGGGATGCTCCTTCTTTGCATTTATTGAGATTCTTTCTACACGAGCATCATCATTGGAATCGACTTCTTACGCCAAATAAATCGATTTCCATTTTCTCAAAGGAAAATAAAAGATTATTCTTTTTCTTGTATAATTTTTATGTATATGAATGCGAATCGGTTTTTGCTTTTCTTCGTAAACAATCTTATTATTTGCGGTCGATATCTTTTCTAGCCTTTCTTGAGAGATCCCATTTTGATATAAAAAAAAAATACCTTGTAGGAGTTCTTCCTAATGACTTTCAAAGGTACCTTTACCTATGGGTTAGCAAAGAACCCCTGCTGCATTATGCCAGGTATCAAGGAAAAGCCATTCTGGCTTCAAGGGATATTCATCTTCTAATGAAGAAATGGAAATATTACCTTGTCAATCTCTGGCAATGCCATTTTCATTTTTGGTCTCAGCCGAGCAGGATCCATATAAAGGAATTTTCAAATCATTCTTTCCATTTTTCGGGCTATCTTTCAGGCCTACAATTTACTCCTTGGGTGGTTAGAAGTCAAATGCTAGAGAGTTCATTTTTGATCGATACTGCTATTAATCGATTGGATACAATAGTTCCCATTGTTCCTCTAATTTCATCTTTGGCGAAAACAAAATTCTGTAATATATCAGGGTATCCCATCAGTAAGTCAGTCTGGTCAGATTTGTCAGATTCTGATATCATTGATCGCTTCGGGTCTATCTGCAGGAATCTATCTCATTATTACAGTGGATCCTCAAAAAAACACGGTTTGTGTCGAGTTAAGTA----------------------------------------------------------------------------------------------------------------------------------------------------------------------------------------------------------------------CCGACCCCCACTTGCATCT--ACCTCGTGGCTCTTGCTCGTGTCGGGTGGATGTGGGCGGAGGACTGGCCCTCGTCG---T-TTTGCGCGGCGTGGGTTGAAATGGTAGGCTTTCGGCTCGGAGCGACGCGCCGTGCGGTGGAACATC---GCGCCCTCTTCTGCTCGGTT-GGGCTGTCGAGGTCTGCGTCGTTGCGCCGAGGCGGATGGCCTTATAGGGAGCTTTTGGGGGACGACCAATAG
	'Trithuria_submersa'                  -----------------------------------------------------------------------------------------------------------------------------------------------------------------------------------------------------------------------------------------------------------------------------------------------------------------------------------------------------------------------------------------------------------------------GGTCTTTCCATTTTTCGAAGATAAATTATCGCATTTAGATTATGTGTCAGATATACTAATACCTTACCCCATTAATCCTGAAATATTTGTTCAGACTCTTCGACGCTGCATACGGGATGCTCCTTCTTTGCATTTATTGAGATTTTTTATACACGAGCATCATCATTGGAATAGACTTTTTACGCCAAATAAATCGATTTCTATTTTCTCAAAGGAAAATAAAAGATTATTATTCTTTTTATATAATTATTATGTATATGAATGTGAATCGGTTTTTACTTTTCTTCGTAAACAATCTTATTATTTGCGGTCGATATCTTTTCTAGCCTTTCTTGAGAGATCGCATTTTGATATAAAAAAAAAATATCTTGTAGGAGTTCTTCCTAATGACTTTCAAAGGTACCTTTACCTATGGGTTAGCAAAGAACCTTTGATGCATTATGCCCGGTATCAAGGAAAAGCTATTCTGGCTTCAAGGGGTATTAATATTCTGATGAAGAAATGGAAATATTACCTCGTCAATCTCTGGCAATGCCATTTTCGCTTTTGGTCTCAGCCGAGTAGGATCCATATAAACGAATTAGCAAATCATTCTTTACATTTTGCGGGCTATCTTTCAGGTGTACAATTTACTCCTTTGGTAGTAAGAAGTCAAATGCTAGAGAGTTCTTTTCTGATCGATACTGCTATTAATCGATTGGATACAATAGTTCCCATTGTTCCTCTAATTTTCTCTTTGTCGAAAGCAAAATTCTGTAATATGTCAGGGTA----------------------------------------------------------------------------------------------------------------------------------------------------------------------------------------------------------------------------------------------------------------------------------------------------------------------------------------------------------CCAACCCCCAGTTGCATCTCTGCCTCGCGGATTTCGCTCGTGCGGGGAAGTTGTGGGCGGAGGACTGGCCCTCGTCG-GCT-TTAGGCCGGCGTGGGCTGAAATGGTCGGCTTTCGTCTCGGAGCGACGCGCCGTGCGGTGGAACATC---GCGCCCTCTTATGCCCGATC-GGGCTTTCGAGGTCTGCGTCGTCGCGTCGAGGCGGATGGCCTTTAAAGGAGCTTTTAGGGGGCGGCCTATGG
	'Brasenia_schreberi'                  ATGGATAAATTGCAATACGAATTGCAAGGTTATTTACAAATAGATAGATACCGGAAACAGCGCTTCCTATATCCACTTCTTTTTCGGGAATATATCTATGCACTTGCTCATGATCATGGTTTGAATAGTTCTATTTTTTATGAACCCACGGAAAATTTAGGTTATGACAAT------AAATTTAGTTCACTAATTGTGAAACGCTTAATTACTCGACTACATCAACAGAATCATTTAATAACTTCGGTTAATTATTCTAGGTTCGTTGGGCCCAACAGGAGTTTTTATTCTCAAACGATACCAGAGGGTTTTGCAGGAATCATGGAAATTTCATTCTCGATGCGATTAGTATCTTCCCTAGAAAGA------ATAGCAAAATATCAGAATTTACGATCCATTCATTCAATATTTCCCTTTTTAGAGGACAAATTATCACATTTATCTTATGTGTCAGATATACTAATACCCTACCCAATACATCTGGAAATCTTGCTTCAAACTCTTCGTACCCGGATACGAGATGCTCCTTCTTTGCATCTATTGAGATGCTTTCTACACGAGCATCATAATTGCAATAGTCCTATTACTCCAAAGAAATGCATTTCCATT---------GAAAATCAAAGATTATTCTTGTTCTTGTATAATTCTCATGTATATGAATGCGAATCCATATTAGTTTTTCTTCGTAAACAATCCTCTCATTTACGGTCAATATCTTTTCTAGCCTTTCTTGAGAGAACACATTTTTATGGAAAAATAAAACATCTTGTAGTGGCGCCTCGTAATGATTCTCAAAGGACCCTGCCCCTCTGGTTCTTCAAGGAACCTTTGATGCATTATGTTAGGTATCAAGGAAAATCCATTATGGCTTCAAGGTGTACCAATTTACTGATGAAGAAATGGAAATATTACCTTGTCAATTTCTGGCAATGTCATTTTCACTTATGGTCTCAACCGAGTAGAATTCATATAAATGAATTATCCAATCATTCTTTCTATTTTCTGGGATATCTTTCAGGTGTACGACTAACGCCTTGGGTGATAAGGAGTCAAATGGTAGAGAATTCATTTATGATCGACACTGCTATCAAGAGATTCGATACAATAGTCCCAATTTTTCCTCTGATTGGATCGTTGGTTAAAGCGAAATTCTGTAACGTATCAGGGCATCCTACTAGTAAGTCAGTCTGGGCTGATTTGTCGGATTCTGATATTATTGCTCGATTCGGATGGATATGCAGAAATCTCTCTCATTATCACAGCGGATCCTCAAAAAAACACAGTTTGTGTCGAATAAAGTATATACTTCGACTTTCGTGTGCTAGAACTCTAGCTCGTAAACATAAAAGTACGGTACGCGCAATCTGTAAGAGATTAGGTTCGAAACTATTGGAAGAGTTCCTTACAGAGGAACAAGAAATTGTTTCTTTCATCTTCCGAAGAACCCGTTTACATAGCGAACGGATTTGGTATTTGGATATTATCCGTATCAATGGTCTGGTACCCAATTCATAA--ATGCGTCGCTCTCCTCCCATGCCCTTCCCGAATTGGGGAAGGGTTGGGAGGCGGGCGGAGGACTGGCCGTCGCTGCCCCGTCGGCAT--CGTCGGCTGAAATGCTAGGCCCGCGTCTCGTTAAGTTGCGGCAAGCGGTGGAACACCTTAGCCGTCCAACC---ATGCGATGCCCCGGTGCAAG----AGGAACTCTGAGGGGGCAATGCCTCCAGCCTAGCGAC------------------
	'Cabomba_caroliniana'                 ATGGATAAATTGCAATACGAATTGCAAGGTTATTTAGAAATAGATAGATACCGGAAACAGTGTTTCCTATATCCACTTCTTTTTCGGGAATATATCTATGCACTTGCTCATGATCATGGTTTGAATAGTTCTATTTTTTATGAACCCACGGAAAATTTAGGTTATGACAATGACAATAAATTTAGTTCACTAATTGTCAAACGCTTAATTACTCGACTGCATCAACAGAATCATTTAATAACTTCGGTTAATTATTCTAGGTTCGTTGGGCCCAACAGGAGTTTTTATTCTCAAACGATACTAGAGGGTTTTGCAGGAATCATGGAAATTGCATTCTCGACGCGATTAGTATCTTCTCTAGAAAAA------CTAGCAAAATATCAGAATTTACGATCTATTCATTCAATATTTCCCTTTTTAGAGGACAAATTGACACATTTATCTTATGTGTCAGATATACTAATACCCTACCCCATACATCTGGAAATCTTGCTTCAAACTCTTCGTACCCGGGTACGAGATGCTCCTTCTTTACATCTATTGCGATGCTTTTTATACGAGCATCATAACAGCAATAGTCCTATTACTCCAAAGAAATGCATTTCCATT---------GAAAATAAAAGATTATTCTTGTTCTTGTATAATTCTCATGTATATGAATCCGAATCCATATTCGTTTTTATTCGTAAACAATCCTCTCATTTACGGTCAATATCTTTCCTAGCCTTTCTTGAGAGAACACATTTTTATGCAAAAATAAAGCGTCTTGTAGTGGCACCTCGTAATGATTCTCAAAGGACCCTGCCCCTCTGGTTCTTCAAGGAACCCTTGATACATTATGTTAGGTATCAAGGAAAATCTATTATGGCTTCAAGGTGTACCAATTTACTGATGAAGAAATGGAAATATTACCTTATAAATTTCTGGCAATGCCATTTTCACTTATGGTCTCAACCGAGTAGGATTCATATAAATGAATTATCCAATCATTCTTTATATTTTATGGGATATCTTTCAGGTGTACGACTAACACCTTGGGTAATAAGGAGTCAAATGGTTGAGAATTCATTTATGATCGACACTGCTATCAATAAATTTGATACAATGGTCCCAATTTTTCCTATGATTGGATCGTTAGTTAAAGCGAAATTCTGTAACGTATCAGGGCATCCTACTAGTAAGTCAGTCTGGGCCGATTTGTCGGATTCTGATATTATTGCTCGCTTCGGATGGATATGCAGAAATCTCTCTCATTATTACAGCGGATCCTCAAAAAAACACAGTTTGTGTCGAATAAAGTATATACTTCGACTTTCGTGTGCTAGAACTCTAGCTCGTAAACATAAAAGTACGGTACGCGCAATCTGTAAGAGATTAGGTCCGAAACTATTGGAAGAGTTCCTTACAGAGGAACAAGAAATTGTTTCTTTCATTTTCCGAAGAACCCGTTTACATAGTGAACGGATTTGGTATTTGGATATTATCCGTATCAATGGTCTGGTACCCTATTCATTGCTGGGCGTCACGCAAAGCGTCGCTCTACCTTCAAG-TGTCAAACTGCGAAGGTAGAGCGGAGGATTGGCCGTCGCTT-CCCTTGTTGGTGTCGTCGGCTTAAATGT--GGCAGGCGGCTCACTGTGCTGCGGCAAATGGTGGACAACACTGGCCGTCAAGTGCGTG------GGTCGG-TCTGTGAAGTGGAACTATAAAGGGGGTGTTGTTGCGCCCCCAGCTAAGC----------------
	'Nymphaea_nouchali'                   ATGGATAAATTGCAATACGAATTGCAAGGCTATTTAGAAATAGATAGATACCGGAAACAGCGCTTCTTATATCCACTTCTTTTTCGGGAGTATATCTATGCACTTGCTCATGATCATGGTTTAAATAGTTCGATTTTTTATGAACCCACGGAAAATTTAGGTTATGACAATGACAATAAATCTAGTTCACTAATTGTGAAACGCTTAATTACTCGACTGCATCAACAGAATCATTTGACCATTTCGGTTAATGATTCTAGGTTCGTTGGGCCCAACAGGAGTTTTTATTCTCAAACGATACCAGAGGGTTTTGCAGGAATTATGGAAATTCCATTCTCGGTGCGATTAGTATCTTCCCTAGAAAGAGAAAGAATAGCAAAATATCAGAATTTACGATCGATTCATTCAATATTTCCCTTTTTAGAGGACAAATTATCACATTTATATTATGTTTCAGATATACTAATACCCTACCCAATCCATCTGGAAATCTTGCTTCAAACTCTCCGCACTCGGATACGAGATGCTCCTTCTTTGCATTTATTGAGATGTTTTCTACACGAGCATCATAATTGGAATAGCCTTATTACTTCAAATAAATCCATTTCCACTTTTTCAAAGGAAAATCAAAGATTATTCTTGTTCTTGTATAATTCTCATGTATATGAATGCGAATCCGTATTAGTTTTCCTTCGTAAACAATCCTCTCATTTACGGTCAATATCTTCTCTAGCCTTTCTTGAGAGAACACATTTTTATGGAAAAATAAAACATCTTGTAGTGACGCCTCGTAATGATTCTCAAAGGACCCTGCCCCTCTGGTTCTTCAAGGAACCTTTGATGCATTATGTTAGGTATCAAGGAAAATCAATTATGGCTTCAAGGTGTACTAATTTACTGATGAAGAAATGGAAATATTACCTTGTCAATTTCTGGCAATGTCATTTTCACTTATGGTCTCAACCGGGTAGGATTCATATAAATGAATTATCCAATCATTCTTTCTCTTTTCTGGGCTATCTTTCAGGTGTACGACTAACGCCTTGGGTGATAAGGAGTCAAATGCTAGAGAATTCATTTATGATCGATACTGCTATTAAGAGATTCGATACAATAGTCCCAATTTTTCCTCTGATTGGATCGTTGGTTAAAGCAAAATTCTGTAACGTATCAGGGTATCCTATTAGTAAGTCAGTCTGGGCCGATTCGTCGGATTCTGATATTATTGCTCGATTCGGGTGGATATGCAGAAATCTCTCTCATTATCACAGCGGATCCTCAAAAAAACACAGTTTGTGTCGAATAAAGTATATACTTCGACTTTCGTGTGCTAGAACTCTAGCTCGTAAACATAAAAGTACGGTACGCGCAATCTGCAAGAGATTAGGTTCAAAACTATTGGAAGAGTTCCTTACAGAGGAACACGAAATTGTTTCTTTCATCTTCCGAAGAACCCGTTTACGTAGTGAACGGATTTGGTATTTGGATATTATCCGTATCCATGGTCTGGTCCCCCATTCATAACTATGCGTCGCCCTCTCCACGTTCTCGTGTTAATCGAGAACGCCTC----GGGAGAGCGGAGGATTGGCCTTCGGCGGTTTCAATG-GCGTTGTAGGTTGAAACATTGGCTCTACGAGGTTG-ACGGCACAACGAGCGGTGGATTTCCCA-GTGAGTCATTGTGCCTCACCCGATCGA-GAAGGCCCGTGGGACTCTTTTGATGCAAGTTATATCTTTTGATTTTTATTTGCTTCATCCTTAGC
	'Nymphaea_gracilis'                   ATGGATAAATTGCAATACGAATTGCAAGGCTATTTAGAAATAGATAGATACCGGAAACAGCGCTTCTTATATCCACTTCTTTTTCGGGAGTATATCTATGCACTTGCTCATGATCATGGTTTAAATAGTTCGATTTTTTATGAACCCACGGAAAATTTAGGTTATGACAATGACAATAAATCTAGTTCACTAATTGTGAAACGCTTAATTACTCGACTGCATCAACAGAATCATTTGACCATTTCGGTTAATGATTCTAGGTTCGTTGGGCCCAACAGGAGTTTTTATTCTCAAACGATACCAGAGGGTTTTGCAGGAATTATGGAAATTCCATTCTCGGTGCGATTAGTATCTTCCCTAGAAAGAGAAAGAATAGCAAAATATCAGAATTTACGATCGATTCATTCAATATTTCCCTTTTTAGAGGACAAATTATCACATTTATATTATGTTTCAGATATACTAATACCCTACCCAATCCATCTGGAAATCTTGCTTCAAACTCTCCGCACTCGGATACGAGATGCTCCTTCTTTGCATTTATTGAGATGTTTTCTACACGAGCATCATAATTGGAATAGCCTTATTACTTCAAATAAATCCATTTCCATTTTTTCAAAGGAAAATCAAAGATTATTCTTGTTCTTGTATAATTCTCATGTATATGAATGCGAATCCGTATTAGTTTTCCTTCGTAAACAATCCTCTCATTTACGGTCAATATCTTCTCTAGCCTTTCTTGAGAGAACACATTTTTATGGAAAAATAAAACATCTTGTAGTGACGCCTCGTAATGATTCTCAAAGGACCCTGCCCCTCTGGTTCTTCAAGGAACCTTTGATGCATTATGTTAGGTATCAAGGAAAATCAATTATGGCTTCAAGGTGTACTAATTTACTGATGAAGAAATGGAAATATTACCTTGTCAATTTCTGGCAATGTCATTTTCACTTATGGTCTCAACCGGGTAGGATCCATATAAATGAATTATCCAATCATTCTTTCTCTTTTCTGGGCTATCTTTCAGGTGTACGACTAACGCCTTGGGTGATAAGGAGTCAAATGCTAGAGAATTCATTTATGATCGATACTGCTATTAAGAGATTCGATACAATAGTCCCAATTTTTCCTCTGATTGGATCGTTGGTTAAAGCAAAATTCTGTAACGTATCAGGGTATCCTATTAGTAAGTCAGTCTGGGCCGATTCGTCGGATTCTGATATTATTGCTCGATTCGGGTGGATATGCAGAAATCTCTCTCATTATCACAGCGGATCCTCAAAAAAACACAGTTTGTGTCGAATAAAGTATATACTTCGACTTTCGTGTGCTAGAACTCTAGCTCGTAAACATAAAAGTACGGTACGCGCAATCTGTAAGAGATTAGGTTCAAAACTATTGGAAGAGTTCCTTACAGAGGAACACGAAATTGTTTCTTTCATCTTCCGAAGAACCCGTTTACGTAGTGAACGGATTTGGTATTTGGATATTATCCGTATCCATGGTCTGGTCCCCCATTCATAACTATGCGTCGCCCTCTCCATGTCCTCGTGTTAATCGAGATGGCCGC----GGGAGAGCGGAGGATTGGCCTTCGGCGGTTTCAATG-GCGTCGTAGGTTGAAACATTGGCTCTACGAGGTTG-ACGGCACAACAAGCGGTGGATTTCCCA-GTGAGTTGTTGTGCCTCACCCGATCGA-GAAGGCCCGTGGGACTCTTTTGATGCAAGTTTGCTGGCTTCAGTTTTTCTTGCTTCATCCTTA--
	'Nymphaea_elleniae'                   ATGGATAAATTGCAATACGAATTGCAAGGCTATTTAGAAATAGATAGATACCGGAAACAGCGCTTCTTATATCCACTTCTTTTTCGGGAGTATATCTATGCACTTGCTCATGATCATGGTTTAAATAGTTCGATTTTTTATGAACCCACGGAAAATTTAGGTTATGACAATGACAATAAATCTAGTTCACTAATTGTGAAACGCTTAATTACTCGACTGCATCAACAGAATCATTTGACCATTTCGGTTAATGATTCTAGGTTCGTTGGGCCCAACAGGAGTTTTTATTCTCAAACGATACCAGAGGGTTTTGCAGGAATTATGGAAATTCCATTCTCGGTGCGATTAGTATCTTCCCTAGAAAGAGAAAGAATAGCAAAATATCAGAATTTACGATCTATTCATTCAATATTTCCCTTTTTAGAGGACAAATTATCACATTTATATTATGTTTCAGATATACTAATACCCTACCCAATCCATCTGGAAATCTTGCTTCAAACTCTCCGCACTCGGATACGAGATGCTCCTTCTTTGCATTTATTGAGATGTTTTCTACACGAGCATCATAATTGGAATAGCCTTATTACTTCAAATAAATCCATTTCCATTTTTTCAAAGGAAAATCAAAGATTATTCTTGTTCTTGTATAATTCTCATGTATATGAATGCGAATCCGTATTAKTTTTCCTTCGTAAACAATCCTCTCATTTACGGTCAATATCTTCTCTAGCCTTTCTTGAGAGAACACATTTTTATGGAAAAATAAAACATCTTGTAGTGACGCCTCGTAATGATTCTCAAAGGACCCTGCCCCTCTGGTTCTTCAAGGAACCTTTGATGCATTATGTTAGGTATCAAGGAAAATCAATTATGGCTTCAAGGTGTACTAATTTACTGATGAAGAAATGGAAATATTACCTTGTCAATTTCTGGCAATGTCATTTTCACTTATGGGCTCAACCGGGTAGGATCCATATCAATGAATTATCCAATCATTCTTTCTCTTTTCTGGGCTATCTTTCAGGTGTACGACTAACGCCTTGGGTGATAAGGAGTCAAATGCTAGAGAATTCATTTATGATCGATACTGCTATTAAGAGATTCGATACAATAGTCCCAATTTTTCCTCTGATTGGATCGTTGGTTAAAGCAAAATTCTGTAACGTATCAGGGTATCCTATTAGTAAGTCAGTCTGGGCCGATTCGTCGGATTCTGATATTATTGCTCGATTCGGGTGGATATGCAGAAATCTCTCTCATTATCACAGCGGATCCTCAAAAAAACACAGTTTGTGTCGAATAAAGTATATACTTCGACTTTCGTGTGCTAGAACTCTAGCTCGTAAACATAAAAGTACGGTACGCGCAATCTGTAAGAGATTAGGTTCAAAACTATTGGAAGAGTTCCTTACAGAGGAACACGAAATTGTTTCTTTCATCTTCCGAAGAACCCGTTTACGTAGTGAACGGATTTGGTATTTGGATATTATCCGTATCCATGGTCTGGTCCCCCATTCATAA----------------------------------------------------------------------------------------------------------------------------------------------------------------------------------------------------------------------------------------------------
	'Ondinea_purpurea'                    ATGGATAAATTGCAATACGAATTGCAAGGCTATTTAGAAATAGATAGATACCGGAAACAGCGCTTCTTATATCCACTTCTTTTTCGGGAGTATATCTATGCACTTGCTCATGATCATGGTTTAAATAGTTCGATTTTTTATGAACCCACGGAAAATTTAGGTTATGACAATGACAATAAATCTAGTTCACTAATTGTGAAACGCTTAATTACTCGACTGCATCAACAGAATCATTTGACCATTTCGGTTAATGATTCTAGGTTCGTTGGGCCCAACAGGAGTTTTTATTCTCAAACGATACCAGAGGGTTTTGCAGGAATTATGGAAATTCCATTCTCGGTGCGATTAGTATCTTCCCTAGAAAGAGAAAGAATAGCAAAATATCAGAATTTACGATCTATTCATTCAATATTTCCCTTTTTAGAGGACAAATTATCACATTTATATTATGTTTCAGATATACTAATACCCTACCCAATCCATCTGGAAATCTTGCTTCAAACTCTCCGCACTCGGATACGAGATGCTCCTTCTTTGC???????GAGWTGTTTTCTACACGAGCATCATAATTGGAATAGCCTTATTACTTCAAATAAATCCATTTCCATTTTTTCAAAGGAAAATCAAAGATTATTCTTGTTCTTGTATAATTCTCATGTATATGAATGCGAATCCGTATTAGTTTTCCTTCGTAAACAATCCTCTCATTTACGGGCAATATCTTCTCTAGCCTTTCTTGAGAGAACACATTTTTATGGAAAAATAAAACATCTTGTAGTGACGCCTCGTAATGATTCTCAAAGGACCCTGCCCCTCTGGTTCTTCAAGGAACCTTTGATGCATTATGTTAGGTATCAAGGAAAATCAATTATGGCTTCAAGGTGTACTAATTTACTGATGAAGAAATGGAAATATTACCTTGTCAATTTCTGGCAATGTCATTTTCACTTATGGGCTCAACCGGGTAGGATCCATATCAATGAATTATCCAATCATTCTTTCTCTTTTCTGGGCTATCTTTCAGGTGTACGACTAACGCCTTGGGTGATAAGGAGTCAAATGCTAGAGAATTCATTTATGATCGATACTGCTATTAAGAGATTCGATACAATAGTCCCAATTTTTCCTCTGATTGGATCGTTGGTTAAAGCAAAATTCTGTAACGTATCAGGGTATCCTATTAGTAAGTCAGTCTGGGCCGATTCGTCGGATTCTGATATTATTGCTCGATTCGGGTGGATATGCAGAAATCTCTCTCATTATCACAGCGGATCCTCAAAAAAACACAGTTTGTGTCGAATAAAGTATATACTTCGACTTTCGTGTGCTAGAACTCTAGCTCGTAAACATAAAAGTACGGTACGCGCAATCTGTAAGAGATTAGGTTCAAAACTATTGGAAGAGTTCCTTACAGAGGAACACGAAATTGTTTCTTTCATCTTCCGAAGAACCCGTTTACGTAGTGAACGGATTTGGTATTTGGATATTATCCGTATCCATGGTCTGGTCCCCCATTCATAACTATGTGTCGCCCTCTCCACATTGTCGTGT-ATTCGAGATGGTATTTTGAGAGAGAGCGGAGGATTGGCCTTCGGTGGTTTCATTG-GCATCGTAGGCTGAAACATTGGCTTTACGGGGTTG-ACAGCACAACGAGCGGTGGATATCCCA-GTGATTTGTTGTGCTTCACCTAACCGACAAAGGTTCGTTGGACTCTTATGATGCAAGCTGTACCTTTTAAGTCGT-CTTGCTTCATCCTTAGC
	'Nymphaea_macrosperma'                ATGGATAAATTGCAATACGAATTGCAAGGCTATTTAGAAATAGATAGATACCGGAAACAGCGCTTCTTATATCCACTTCTTTTTCGGGAGTATATCTATGCACTTGCTCATGATCATGGTTTAAATAGTTCGATTTTTTATGAACCCACGGAAAATTTAGGTTATGACAATGACAATAAATCTAGTTCACTAATTGTGAAACGCTTAATTACTCGACTGCATCAACAGAATCATTTGACCTTTTCGGTTAATGATTCTAGGTTCGTTGGGCCCAACAGGAGTTTTTATTCTCAAACGATACCAGAGGGTTTTGCAGGAATTATGGAAATTCCATTCTCGGTGCGATTAGTATCTTCCCTAGAAAGAGAAAGAATAGCAAAATATCAGAATTTACGATCTATTCATTCAATATTTCCCTTTTTAGAGGACAAATTATCACATTTATATTATGTTTCAGATATACTAATACCCTACCCAATCCATCTGGAAATCTTGCTTCAAACTCTCCGCACTCGGATACGAGATGCTCCTTCTTTGCATTTATTGAGATGTTTTCTACACGAGCATCATAATTGGAATAGCCTTATTACTTCAAATAAATCCATTTCCATTTTTTCAAAGGAAAATCAAAGATTATTCTTGTTCTTGTATAATTCTCATGTATATGAATGCGAATCCGTATTAGTTTTCCTTCGTAAACAATCCTCTCATTTACGGTCAATATCTTCTCTAGCCTTTCTTGAGAGAACACATTTTTATGGAAAAATAAAACATCTTGTAGTGACGCCTCGTAATGATTCTCAAAGGACCCTGCCCCTCTGGTTCTTCAAGGAACCTTTGATGCATTATGTTAGGTATCAAGGAAAATCAATTATGGCTTCAAGGTGTACTAATTTACTGATGAAGAAATGGAAATATTACCTTGTCAATTTCTGGCAATGTCATTTTCACTTATGGTCTCAACCGGGTAGGATCCATATCAATGAATTATCCAATCATTCTTTCTCTTTTCTGGGCTATCTTTCAGGTGTACGACTAACGCCTTGGGTGATAAGGAGTCAAATGCTAGAGAATTCATTTATGATCGATACTGCTATTAAGAGATTCGATACAATAGTCCCAATTTTTCCTCTGATTGGATCGTTGGTTAAAGCAAAATTCTGTAACGTATCAGGGTATCCTATTAGTAAGTCAGTCTGGGCCGATTCGTCAGATTCTGATATTATTGCTCGATTCGGGTGGATATGCAGAAATCTCTCTCATTATCACAGCGGATCCTCAAAAAAACACAGTTTGTGTCGAATAAAGTATATACTTCGACTTTCGTGTGCTAGAACTCTAGCTCGTAAACATAAAAGTACGGTACGCGCAATCTGTAAGAGATTAGGTTCAAAACTATTGGAAGAGTTCCTTACAGAGGAACACGAAATTGTTTCTTTCATCTTCCGAAGAACCCGTTTACGTAGTGAACGGATTTGGTATTTGGATATTATTCGTATCCATGGTCTGGTCCCCCATTCATAA----------------------------------------------------------------------------------------------------------------------------------------------------------------------------------------------------------------------------------------------------
	'Nymphaea_caerulea'                   ATGGATAAATTGCAATACGAATTGCAAGGCTATTTAGAAATAGATAGATACCGGAAACAGCGCTTCTTATATCCACTTCTTTTTCGGGAGTATATCTATGCACTTGCTCATGATCATGGTTTAAATAGTTCGATTTTTTATGAACCCACGGAAAATTTAGGTTATGACAATGACAATAAATCTAGTTCACTAATTGTGAAACGCTTAATTACTCGACTGCATCAACAGAATCATTTGACCATTTCGGTTAATGATTCTAGGTTCGTTGGGCCCAACAGGAGTTTTTATTCTCAAACGATACCAGAGGGTTTTGCAGGAATTATGGAAATTCCATTCTCGGTGCGATTAGTATCTTCCCTAGAAAGAGAAAGAATAGCAAAATATCAGAATTTACGATCTATTCATTCAATATTTCCCTTTTTAGAGGACAAATTATCACATTTATATTATGTTTCAGATATACTAATACCCTACCCAATCCATCTGGAAATCTTGCTTCAAACTCTCCGCACTCGGATACGAGATGCTCCTTCTTTGCATTTATTGAGATGTTTTCTACACGAGCATCATAATTGGAATAGCCTTATTACTTCAAATAAATCCATTTCCATTTTTTCAAAGGAAAATCAAAGATTATTCTTGTTCTTGTATAATTCTCATGTATATGAATGCGAATCCGTATTAGTTTTCCTTCGTAAACAATCCTCTCATTTACGGTCAATATCTTCTCTAGCCTTTCTTGAGAGAACACATTTTTATGGAAAAATAAAACATCTTGTAGTGACGCCTCGTAATGATTCTCAAAGGACCCTGCCCCTCTGGTTCTTCAAGGAACCTTTGATGCATTATGTTAGGTATCAAGGAAAATCAATTATGGCTTCAAGGTGTACTAATTTACTGATGAAGAAATGGAAATATTATCTTGTCAATTTCTGGCAATGTCATTTTCACTTATGGTCTCAACCGGGTAGGATCCATATAAATGAATTATCCAATCATTCTTTCTCTTTTCTGGGCTATCTTTCAGGTGTACGACTAACGCCTTGGGTGATAAGGAGTCAAATGCTAGAGAATTCATTTATGATCGATACTGCTATTAAGAGATTCGATACAATAGTCCCAATTTTTCCTCTGATTGGATCGTTGGTTAAAGCAAAATTCTGTAACGTATCAGGGTATCCTATTAGTAAGTCAGTCTGGGCCGATTCGTCGGATTCTGATATTATTGCTCGATTCGGGTGGATATGCAGAAATCTCTCTCATTATCACAGCGGATCCTCAAAAAAACACAGTTTGTGTCGAATAAAGTATATACTTCGACTTTCGTGTGCTAGAACTCTAGCTCGTAAACATAAAAGTACGGTACGCGCAATCTGTAAGAGATTAGGTTCAAAACTATTGGAAGAGTTCCTTACAGAGGAACACGAAATTGTTTCTTTCATCTTCCGAAGAACCCGTTTACGTAGTGAACGGATTTGGTATTTGGATATTATCCGTATCCATGGTCTGGTCCCCCATTCATAACTATGCGTCGCCCTCTCCACGTCCTCGTGTTAATCGAGATGGTCGC----GGGAGAGCGGAGGATTGGCCTTCGGCGGTTTCAATG-GCGTCGTAGGTTGAAACATTGGCTCTACGAGGTTG-ACGGCACAACAAGCGGTGGATTTCCCA-GTGAGTTGTTGTGCCTCACCCGATCGA-AAAGGCCCTTGGGACTCTTTTGATGCAAGTTATATCTTTTCAGTTTTTCTTGCTTCATCCTTAGC
	'Nymphaea_micrantha'                  ATGGATAAATTGCAATACGAATTGCAAGGCTATTTAGAAATAGATAGATACCGGAAACAGCGCTTCTTATATCCACTTCTTTTTCGGGAGTATATCTATGCACTTGCTCATGATCATGGTTTAAATAGTTCGATTTTTTATGAACCCACGGAAAATTTAGGTTATGACAATGACAATAAATCTAGTTCACTAATTGTGAAACGCTTAATTACTCGACTGCATCAACAGAATCATTTGACCATTTCGGTTAATGATTCTAGGTTCGTTGGGCCCAACAGGAGTTTTTATTCTCAAACGATACCAGAGGGTTTTGCAGGAATTATGGAAATTCCATTCTCGGTGCGATTAGTATCTTCCCTAGAAAGAGAAAGAATAGCAAAATATCAGAATTTACGATCTATTCATTCAATATTTCCCTTTTTAGAGGACAAATTATCACATTTATATTATGTTTCAGATATASTAATACCCTACCCAATCCATCTGGAAATCTTGCTTCAAACTCTCCGCACTCGGATACGAGATGCTCCTTCTTTGCATTTATTGAGATGTTTTCTACACGAGCATCATAATTGGAATAGCCTTATTACTTCAAATAAATCCATTTCCATTTTTTCAAAGGAAAATCAAAGATTATTCTTGTTCTTGTATAATTCTCATGTATATGAATGCGAATCCGTATTAGTTTTCCTTCGTAAACAATCCTCTCATTTACGGTCAATATCTTCTCTAGCCTTTCTTGAGAGAACACATTTTTATGGAAAAATAAAACATCTTGTAGTGACGCCTCGTAATGATTCTCAAAGGACCCTGCCCCTCTGGTTCTTCAAGGAACCTTTGATGCATTATGTTAGGTATCAAGGAAAATCAATTATGGCTTCAAGGTGTACTAATTTACTGATGAAGAAATGGAAATATTATCTTGTCAATTTCTGGCAATGTCATTTTCACTTATGGTCTCAACCGGGTAGGATCCATATAAATGAATTATCCAATCATTCTTTCTCTTTTCTGGGCTATCTTTCAGGTGTACGACTAACGCCTTGGGTGATAAGGAGTCAAATGCTAGAGAATTCATTTATGATCGATACTGCTATTAAGAGATTCGATACAATAGTCCCAATTTTTCCTCTGATTGGATCGTTGGTTAAAGCAAAATTCTGTAACGTATCAGGGTATCCTATTAGTAAGTCAGTCTGGGCCGATTCGTCGGATTCTGATATTATTGCTCGATTCGGGTGGATATGCAGAAATCTCTCTCATTATCACAGCGGATCCTCAAAAAAACACAGTTTGTGTCGAATAAAGTATATACTTCGACTTTCGTGTGCTAGAACTCTAGCTCGTAAACATAAAAGTACGGTACGCGCAATCTGTAAGAGATTAGGTTCAAAACTATTGGAAGAGTTCCTTACAGAGGAACACGAAATTGTTTCTTTCATCTTCCGAAGAACCCGTTTACGTAGTGAACGGATTTGGTATTTGGATATTATCCGTATCCATGGTCTGGTCCCCCATTCATAA----------------------------------------------------------------------------------------------------------------------------------------------------------------------------------------------------------------------------------------------------
	'Nymphaea_pubescens'                  ATGGATAAATTGCAATACGAATTGCAAGGCTATTTAGAAATAGATAGATACCGGAAACAGCGCTTCTTATATCCACTTCTTTTTCGGGAGTATATCTATGCACTTGCTCATGATCATGGTTTAAATAGTTCGATTTTTTATGAACCCACGGAAAATTTAGGTTATGACAATGACAATAAATCTAGTTCACTAATTGTGAAACGCTTAATTACTCGACTGCATCAACAGAATCATTTGACCATTTCGGTTAATGATTCTAGGTTCGTTGGGCCCAACAGGAGTTTTTATTCTCAAACGATACCAGAGGGTTTTGCAGGAATTATGGAAATTCCATTCTCGGTGCGATTAGTATCTTCCCTAGAAAGAGAAAGAATAGCAAAATATCAGAATTTACGATCTATTCATTCAATATTTCCCTTTTTAGAGGACAAATTATCACATTTATGTTATGTTTCAGATATACTAATACCCTACCCAATCCATCTGGAAATCTTGCTTCAAACTCTTCGCACTCGGATACGAGATGCTCCTTCTTTGCATTTATTGAGATGTTTTCTACACGAGCATCATAATTGGAATAGCCTTATTACTTCAAATAAATCCATTTCCATTTTTTCAAAGGAAAATCAAAGATTATTCTTGTTCTTGTATAATTCTCATGTATATGAATGCGAATCCGTATTAGTTTTCCTTCGTAAACAATCCTCTCATTTACGGTCAATATCTTCTCTAGCCTTTCTTGAGAGAAGACATTTTTATGGAAAAATCAAACATCTTGTAGTGACGCCTCATAATGATTCTCAAATGACCCTGCCCCTCTGGTTCTTCAAGGAACCTTTGATGCATTATGTTAGGTATCAAGGAAAATCCATTATGGCTTCAAGGTGTACTAATTTACTGATGAAGAAATGGAAATATTACCTTGTACATTTCTGGCAATGTCATTTTCACTTATGGTCTCAACCGGGTAGGATCCATATAAATGAATTATCCAATCATTCTTTCTATTTTCTGGGCTATCTTTCCGGTGTACGACTAACGCCTTGGGTGATAAGGAGTCAAATGCTAGAGAATTCATTTATGATCGATACAGCTGTTAAGAGATTCGATACAATAGTCCCAATTTTTCCTCTGATTGGATCGTTGGTTAAAGCAAAATTCTGTAACGTATCAGGGTATCCTATTAGTAAGTCAGTCTGGGCCGATTCGTCGGATTCTGATATTATTGCTCGATTCGGGTGGATATGCAGAAATCTCTCTCATTATCACAGCGGATCCTCAAAAAAACACAGTTTGTGTCGAATAAAGTATATACTTCGACTTTCGTGTGCGAGAACTCTAGCTCGTAAACATAAAAGTACGGTACGCGCAATCTGTAAGAGATTAGGTTCAAAACTATTGGAAGAGTTCCTTACGGAGGAACACGAAATTGGTTCTTTCATCTTCCGAAGAACCCGTTTACGTAGTGAACGGATTTGGTATTTGGATATTATCCGTATCAATGGTCTGGTCCCCCATTCATAACTTTGCATCGCCCTTCCCATGCCCTTGTGCT-TTCGGGCCAAGGCT--GAGGGAGAGCGGAGGACTGGCCTTCGGCGCTTTTTAAGCACGCCGTTGGTTGAAACATCGG-CCTAAGCAGTTGTGCGGCACAACAAGCGGTGGATTTCCCA-GTGA---GTTGYGCCTCACCTGATCGAGAAAGGCCATTGGGACTCTT--GAGGCAAGCGG-----CTTCGGCTT--CTTGTTTCAGCTAAAGC
	'Nymphaea_rubra'                      ATGGATAAATTGCAATACGAATTGCAAGGCTATTTAGAAATAGATAGATACCGGAAACAGCGCTTCTTATATCCACTTCTTTTTCGGGAGTATATCTATGCACTTGCTCATGATCATGGTTTAAATAGTTCGATTTTTTATGAACCCACGGAAAATTTAGGTTATGACAATGACAATAAATCTAGTTCACTAATTGTGAAACGCTTAATTACTCGACTGCATCAACAGAATCATTTGACCATTTCGGTTAATGATTCTAGGTTCGTTGGGCCCAACAGGAGTTTTTATTCTCAAACGATACCAGAGGGTTTTGCAGGAATTATGGAAATTCCATTCTCGGTGCGATTAGTATCTTCCCTAGAAAGAGAAAGAATAGCAAAATATCAGAATTTACGATCTATTCATTCAATATTTCCCTTTTTAGAGGACAAATTATCACATTTATGTTATGTTTCAGATATACTAATACCCTACCCAATCCATCTGGAAATCTTGCTTCAAACTCTTCGCACTCGGATACGAGATGCTCCTTCTTTGCATTTATTGAGATGTTTTCTACACGAGCATCATAATTGGAATAGCCTTATTACTTCAAATAAATCCATTTCCATTTTTTCAAAGGAAAATCAAAGATTATTCTTGTTCTTGTATAATTCTCATGTATATGAATGCGAATCCGTATTAGTTTTCCTTCGTAAACAATCCTCTCATTTACGGTCAATATCTTCTCTAGCCTTTCTTGAGAGAAGACATTTTTATGGAAAAATCAAACATCTTGTAGTGACGCCTCATAATGATTCTCAAATGACCCTGCCCCTCTGGTTCTTCAAGGAACCTTTGATGCATTATGTTAGGTATCAAGGAAAATCCATTATGGCTTCAAGGTGTACTAATTTACTGATGAAGAAATGGAAATATTACCTTGTACATTTCTGGCAATGTCATTTTCACTTATGGTCTCAACCGGGTAGGATCCATATAAATGAATTATCCAATCATTCTTTCTATTTTCTGGGCTATCTTTCCGGTGTACGACTAACGCCTTGGGTGATAAGGAGTCAAATGCTAGAGAATTCATTTATGATCGATACAGCTGTTAAGAGATTCGATACAATAGTCCCAATTTTTCCTCTGATTGGATCGTTGGTTAAAGCAAAATTCTGTAACGTATCAGGGTATCCTATTAGTAAGTCAGTCTGGGCCGATTCGTCGGATTCTGATATTATTGCTCGATTCGGGTGGATATGCAGAAATCTCTCTCATTATCACAGCGGATCCTCAAAAAAACACAGTTTGTGTCGAATAAAGTATATACTTCGACTTTCGTGTGCGAGAACTCTAGCTCGTAAACATAAAAGTACGGTACGCGCAATCTGTAAGAGATTAGGTTCAAAACTATTGGAAGAGTTCCTTACGGAGGAACACGAAATTGGTTCTTTCATCTTCCGAAGAACCCGTTTACGTAGTGAACGGATTTGGTATTTGGATATTATCCGTATCAATGGTCTGGTCCCCCATTCATAACTTTGCATCGCCCTTCCCATGCCCTTGTGCT-TTCGGGCCAAGGCT--GAGGTAGAGCGGAGGACTGGCCTTCGGCGCTTTTTAAGCACGCCGTTGGTTGAAACATCGG-CCTAAGCAGTTGTGCGGCACAACAAGCGGTGGATTTCCCA-GTGA---GTTGTGCCTCACCTGATCGAGAAAGGCCATTGGGACTCTT--GAGGCAAGCGG-----CTTCGGCTT--CTTGTTTCAGCTAAAGC
	'Nymphaea_lotus'                      ATGGATAAATTGCAATACGAATTGCAAGGCTATTTAGAAATAGATAGATACCGGAAACAGCGCTTCTTATATCCACTTCTTTTTCGGGAGTATATCTATGCACTTGCTCATGATCATGGTTTAAATAGTTCGATTTTTTATGAACCCACGGAAAATTTAGGTTATGACAATGACAATAAATCTAGTTCACTAATTGTGAAACGCTTAATTACTCGACTGCATCAACAGAATCATTTAACCATTTCGGTTAATGATTCTAGGTTCGTTGGGCCCAACAGGAGTTTTTATTCTCAAACGATACCAGAGGGTTTTGCAGGAATTATGGAAATTCCATTCTCGGTGCGATTAGTATCTTCCCTAGAAAGAGAAAGAATAGCAAAATATCAGAATTTACGATCTATTCATTCAATATTTCCCTTTTTAGAGGACAAATTATCACATTTATGTTATGTTTCAGATATACTAATACCCTACCCAATCCATCTGGAAATCTTGCTTCAAACTCTTCGCACTCGTATACGAGATGCTCCTTCTTTGCATTTATTGAGATGTTTTCTACACGAGCATCATAATTGGAATAGCCTTATTACTTCAAATAAATCCATTTCCATTTTTTCAAAGGAAAATCAAAGATTATTCTTGTTCTTGTATAATTCTCATGTATATGAATGCGAATCCGTATTAGTTTTCCTTCGTAAACAATCCTCTCATTTACGGTCAATATCTTCTCTAGCCTTTCTTGAGAGAAGACATTTTTATGGAAAAATAAAACATCTTATAGTGACGCCTCATAATGATTCTCAAAGGACCCTGCCCCTCTGGTTCTTCAAGGAACCTTTGATGCATTATGTTAGGTATCAAGGAAAATCCATTATGGCTTCAAGGTGTACTAATTTACTGATGAAGAAATGGAAATATTACCTTGTACATTTCTGGCAATGTCATTTTCACTTATGGTCTCAACCGGGTAGGATCCATATAAATGAATTATCCAATCATTCTTTCTATTTTCTGGGCTATCTTTCCGGTGTACGACTAACGCCTTGGGTGATAAGGAGTCAAATGCTAGAGAATTCATTTATGATCGATACAGCTGTTAAGAGATTCGATACAATAGTCCCAATTTTTCCTCTGATTGGATCGTTGGTTAAAGCAAAATTCTGTAACGTATCAGGGTATCCTATTAGTAAGTCAGTCTGGGCCGATTCTTCGGATTCTGATATTATTGCTCGATTCGGGTGGATATGCAGAAATCTCTCTCATTATCACAGCGGATCTTCAAAAAAACACAGTTTGTGTCGAATAAAGTATATACTTCGACTTTCGTGTGCGAGAACTCTAGCTCGTAAACATAAAAGTACGGTACGCGCAATCTGTAAGAGATTAGGTTCAAAACTATTGGAAGAGTTCCTTACGGAGGAACACGAAATTGTTTCTTTCAT?TTCCGAAGAACCCGTTTACGTAGTGAACGGATTTGGTATTTGGATATTATCCGTATCAATGGTCTGGTCCCCCATTAA---CTTTGCGTCGCCCTTCCCATGCCCTTGTGCT-TTCGAGCCAAGGCT--GAGGGAGAGCGGAGGACTGGCCTTCGGCGGTTTTTAAGCACGCCGTAGGTTGAAATGTCGG-CCTACGCAGTTGTGCGGCACAACAAGCGGTGGATTTCCCA-GTGA---GTTGTGCCTCACCTGATCGAGAAAGGCCATTGGGACTCTT--GAGGCAAGCGG-----CTTCGGCTT--CTTGTTTCAGCTAAA--
	'Nymphaea_petersiana'                 ATGGATAAATTGCAATACGAATTGCAAGGCTATTTAGAAATAGATAGATACCGGAAACAGCGCTTCTTATATCCACTTCTTTTTCGGGAGTATATCTATGCACTTGCTCATGATCATGGTTTAAATAGTTCGATTTTTTATGAACCCACGGAAAATTTAGGTTATGACAATGACAATAAATCTAGTTCACTAATTGTGAAACGCTTAATTACTCGACTGCATCAACAGAATCATTTGACCATTTCGGTTAATTATTCTAGGTTCGTTGGGCCCAACAGGAGTTTTTATTCTCAAACGATACCAGAGGGTTTTGCAGGAATTATGGAAATTCCATTCTCGGTGCGATTAGTATCTTCCCTAGAAAGAGAAAGAATAGCAAAATATCAGAATTTACGATCTATTCATTCAATATTTCCCTTTTTAGAGGACAAATTATCACATTTATGTTATGTTTCAGATATACTAATACCCTACCCAATCCATCTGGAAATCTTGCTTCAAACTCTTCGCACTCGGATACGAGATGCTCCTTCTTTGCATTTATTGAGATGTTTTCTACACGAGCATCATAATTGGAATAGCCTTATTACTTCAAATAAATCCATTTCCATTTTTTCAAAGGAAAATCAAAGATTATTCTTGTTCTTGTATAATTCTCATGTATATGAATGCGAATCCGTATTAGTTTTCCTTCGTAAACAATCCTCTCATTTACGGTCAATATCTTCTCTAGCCTTTCTTGAGAGAACACATTTTTATGGAAAAATAAAACATCTTGTAGTGACGCCTCATAATGATTCTCAAAGGACCCTGTCCCTCTGGTTCTTCAAGGAACCTTTGATGCATTATGTTAGGTATCAAGGAAAATCCATTATGGCTTCAAGGTGTACTAATTTACTGATGAAGAAATGGAAATATTACCTTGTCAATTTCTGGCAATGTCATTTTCACTTATGGTCTCAACCGGGTAGGATCCATATAAATGAATTATCCAATCATTCTTTCTATTTTCTGGGCTATCTTTCCGGTGTACGACTAACCCCTTGGGTGATAAGGAGTCAAATGCTAGAGAATTCATTTATGATCGATACTGCTGTTAAGAGATTCGATACAATAGTCCCAATTTTTCCTCTGATTGGATCGTTGGTTAAAGCAAAATTCTGTAACGTATCAGGGTATCCTATTAGTAAGTCAGTCTGGGCCGATTCGTCGGATTCTGATATTATTGCTCGATTCGGGTGGATATGCAGAAATCTCTCTCATTATCACAGCGGATCCTCAAAAAAACACAGTTTGTGTCGAATAAAGTATATACTTCGACTTTCGTGTGCTAGAACTCTAGCTCGTAAACATAAAAGTACGGTACGCGCAATCTGTAAGAGATTAGGTTCAAAACTATTGGAAGAGTTCCTTACGGAGGAACACGAAATTGTTTCTTTCATCTTCCGAAGAACCCGTTTACGTAGTGAACGGATTTGGTATTTGGATATTATCCGTATCAATGGTCTGGTCCCCCATTCATAA----------------------------------------------------------------------------------------------------------------------------------------------------------------------------------------------------------------------------------------------------
	'Nymphaea_amazonum'                   ATGGATAAATTGCAATACGAATTGCAAGGCTATTTAGAAATAGATAGATACCGGAAACAGCGCTTCTTATATCCACTTCTTTTTCGGGAGTATATCTATGCACTTGCTCATGATCATGGTTTAAATAGTTCGATTTTTTATGAACCCACGGAAAATTTAGGTTATGACAATGACAATAAATCTAGTTCACTAATTGTGAAACGCTTAATTACTCGACTGCATCAACAGAATCATTTGACCATTTCGGTTAATGATTCTAGGCTCGTTGGGCCCAACAGGAGTTTTTATTCTCAAACGATACCAGAGGGTTTTGCAGGAATTATGGAAATTCCATTCTCGGTGCGATTAGTATCTTCCCTAGAAAGAGAAAGAATAGCAAAATATCAGAATTTACGATCTATTCATTCAATATTTCCCTTTTTAGAGGACAAATTATCACATTTATGTTATGTTTCAGATATACTAATACCCTACCCAATCCATCTGGAAATCTTGCTTCAAACTCTTCGCACTCGGATACGAGATGCTCCTTCTTTGCATTTATTGAGATGTTTTCTACACGAGCATCATAATTGGAATAGCCTTATTACTTCAAATAAATC---------TTTTTCAAAGGAAAATCAAAGATTATTCTTGTTCTTGTATAATTCTCATGTATATGAATGCGAATCCGTATTAGTTTTCCTTCGTAAACAATCCTCTCATTTACGGTCAATATCTTCTCTAGCCTTTCTTCAGAGAACACATTTTTATGGAAAAATAAAACATCTTGTAGTGACGCCTCATAATGATTCTCAAAGGACCCTGCCCCTCTGGTTCTTCAAGGAACCTTTGATGCATTATGTTAGGTATCAAGGAAAATCCATTATGGCTTCAAGGTGTACTAATTTACTGATGAAGAAATGGAAATATTACCTTGTCAATTTCTGGCAATGTCATTTTCACTTATGGTCTCAACCGGGTAGGATCCATATAAATGAATTATCCAATCATTCTTTCTATTTTCTGGGCTATCTTTCAGGTGTACGACTAACGCCTTGGGTGATAAGGAGTCAAATGCTAGAGAATTCATTTATGATCGATACTGCTATTAAGAGATTCGATACAATAGTCCCAATTTTTCCTCTGATTGGATCGTTGGTTAAAGCAAAATTCTGTAACGTATCAGGGTATCCTATTAGTAAGTCAGTCTGGGCCGATTCGTCGGATTCTGATATTATTGCTCGATTCGGGTGGATATGCAGAAATCTCTCTCATTATCACAGCGGATCCTCAAAAAAACACAGTTTGTGTCGAATAAAGTATATACTTCGACTTTCGTGTGCTAGAACTCTAGCTCGTAAACATAAAAGTACGGTACGCGCAATCTGTAAGAGATTAGGTTCAAAACTATTGGAAGAGTTCCTTACAGAGGAACACGAAATTGTTTCTTTCATCTTCCGAAGAACCCGTTTACGTAGTGAACGGATTTGGTATTTGGATATTATCCGTATCAATAGTCTGGTCCCCCATTCATAACTTCGCATCGCCCTTCCCATGTCCTTCTGCT-TGCGAGCAAAGGCT--GGGGTAGAGCGGAGGACTGGCCTTCGGCGCCTTTGAGGCGCGCCGTTGGCTGAAACATTGGGCTTACGAAGTTGATGGGCGCAACAAGCGGTGGATTTCCCA-GTGA---GTTGTGCCTCAGCTGATCGAGAAGGCCTAC-GGGACTCTT--GAGGCAAGCGG-----CTTAGGTTT--CTTGCTTCGGCCTTC--
	'Nymphaea_novogranatensis'            ATGGATAAATTGCAATACGAATTGCAAGGCTATTTAGAAATAGATAGATACCGGAAACAGCGCTTCTTATATCCACTTCTTTTTCGGGAGTATATCTATGCACTTGCTCATGATCATGGTTTAAATAGTTCGATTTTTTATGAACCCACGGAAAATTTAGGTTATGACAATGACAATAAATCTAGTTCACTAATTGTGAAACGCTTAATTACTCGACTGCATCAACAGAATCATTTGACCATTTCGGTTAATGATTCTAGGCTCGTTGGGCCCAACAGGAGTTTTTATTCTCAAACGATACCAGAGGGTTTTGCAGGAATTATGGAAATTCCATTCTCGGTGCGATTAGTATCTTCCCTAGAAAGAGAAAGAATAGCAMARTATCAGAATTTACGATCTATTCATTCAATATTTCCCTTTTTAGAGGACAAATTATCACATTTATGTTATGTTTCAGATATACTAATACCCTACCCAATCCATCTGGAAATCTTGCTTCAAACTCTTCGCACTCGGATACGAGATGCTCCTTCTTTGCATTTATTGAGATGTTTTCTACACGAGCATCATAATTGGAATAGCCTTATTACTTCAAATAAATC---------TTTTTCAAAGGAAAATCAAAGATTATTCTTGTTCTTGTATAATTCTCATGTATATGAATGCGAATCCGTATTAGTTTTCCTTCGTAAACAATCCTCTCATTTACGGTCAATATCTTCTCTAGCCTTTCTTGAGAGAACACATTTTTATGGAAAAATAAAACATCTTGTAGTGACGCCTCATAATGATTCTCAAAGGACCCTGCCCCTCTGGTTCTTCAAGGAACCTTTGATGCATTATGTTAGGTATCAAGGAAAATCCATTATGGCTTCAAGGTGTACTAATTTACTGATGAAGAAATGGAAATATTACCTTGTCAATTTCTGGCAATGTCATTTTCACTTATGGTCTCAACCGGGTAGGATCCATATAAATGAATTATCCAATCATTCTTTCTATTTTCTGGGCTATCTTTCAGGTGTACGACTAACGCCTTGGGTGATAAGGAGTCAAATGCTAGAGAATTCATTTATGATCGATACTGCTATTAAGAGATTCGATACAATAGTCCCAATTTTTCCTCTGATTGGATCGTTGGTTAAAGCAAAATTCTGTAACGTATCAGGGTATCCTATTAGTAAGTCAGTCTGGGCCGATTCGTCGGATTCTGATATTATTGCTCGATTCGGGTGGATATGCAGAAATCTCTCTCATTATCACAGCGGATCCTCAAAAAAACACAGTTTGTGTCGAATAAAGTATATACTTCGACTTTCATGTGCTAGAACTCTAGCTCGTAAACATAAAAGTACGGTACGCGCAATCTGTAAGAGATTAGGTTCAAAACTATTGGAAGAGTTCCTTACAGAGGAACACGAAATTGTTTCTTTCATCTTCCGAAGAACCCGTTTACGTAGTGAACGGATTTGGTATTTGGATATTATCCGTATCAATAGTCTGGTCCCCCATTCATAA----------------------------------------------------------------------------------------------------------------------------------------------------------------------------------------------------------------------------------------------------
	'Nymphaea_jamesoniana'                ATGGATAAATTTCAATACGAATTGCAAGGCTATTTAGAAATAGATAGATACCGGAAGCAGCGCTTCTTATATCCACTTCTTTTTCGGGAGTATATCTATGCACTTGCTCATGATCATGGTTTAAATAGTTCGATTTTTTATGAACCCACGGAAAATTTAGGTTATGACAATGACAATAAATCTAGTTCACTAATTGTGAAACGCTTAATTACTCGACTGCATCAACAGAATCATTTGACCATTTCGGTTAATGATTCTAGGCTCGTTGGGCCCAACAGGAGTTTTTATTCTCAAACGATACCAGAGGGTTTTGCAGGAATTATGGAAATTCCATTCTCGGTGCGATTAGTATCTTCCCTAGAAAGAGAAAGAATAGCAAAATATCAGAATTTACGATCTATTCATTCAATATTTCCCTTTTTAGAGGACAAATTATCACATTTATGTTATGTTTCAGATATACTAATACCCTACCCAATCCATCTGGAAATCTTGCTTCAAACTCTTCGCACTCGGATACGAGATGCTCCTTCTTTGCATTTATTGAGATGTTTTCTACACGAGCATCATAATTGGAATAGCCTTATTACTTCAAATAAATC---------TTTTTCAAAGGAAAATCAAAGATTATTCTTGTTCTTGTATAATTCTCATGTATATGAATGCGAATCCGTATTAGTTTTCCTTCGTAAACAATCCTCTCATTTACGGTCAATATCTTCTCTAGCCTTTCTTGAGAGAACACATTTTTATGGAAAAATAAAACATCTTGTAGTGACGCCTCATAATGATTCTCAAAGGACCCTGCCCCTCTGGTTCTTCAAGGAACCTTTGATGCATTATGTTAGGTATCAAGGAAAATCCATTATGGCTTCAAGGTGTACTAATTTACTGATGAAGAAATGGAAATATTACCTTGTCAATTTCTGGCAATCTCATTTTCACTTATGGTCTCAACCGGGTAGGATCCATATAAATGAATTATCCAATCATTCTTTCTATTTTCTGGGCTATCTTTCAGGTGTACGACTAACGCCTTGGGTGATAAGGAGTCAAATGCTAGAGAATTCATTTATGATCGATACTGCTATTAAGAGATTCGATACAATAGTCCCAATTTTTCCTCTGATTGGATCATTGGTTAAAGCAAAATTCTGTAACGTATCAGGGTATCCTATTAGTAAGTCAGTCTGGGCCGATTCGTCGGATTCTGATATTATTGCTCGATTCGGGTGGATATGCAGAAATCTCTCTCATTATCACAGCGGATCCTCAAAAAAACACAGTTTGTGTCGAATAAAGTATATACTTCGACTTTCGTGTGCTAGAACTCTAGCTCGTAAACATAAAAGTACGGTACGCGCAATCTGTAAGAGATTAGGTTCAAAACTATTGGAAGAGTTCCTTACAGAGGAACACGAAATTGTTTCTTTCATCTTCCGAAGAACCCGTTTACGTAGTGAACGGATTTGGTATTTGGATATTATCCGTATCAATAGTCTGGTCCCCCATTCATAACTTTGCATCGCCCTTCCCATGTCCTTTTGCT-TTCGAGCAAAGGCT--GAGGAAGAGCGGAGGACTGGCCTTCGGCGCCTT-GAGGCGCGCCGTTGGTTGAAACATTGG-CTTACGAAGTTGTTGGGCACAACAAGCGGTGGATTTCCCA-GTGA---GTTGTGCTTCAGCTGATCGAGAAGGCCCAT-GGGACTCTT--GAGGCAAGTGG-----CTTAGGTTT--CTTGCTTCGGCTTTA--
	'Victoria_amazonicaxVictoria_cruziana' ATGGATAAATTGCAATACGAATTGCAAGGCTATTTAGGAATAGATAGATACCGGAAACAGCGCTTCTTATATCCACTTCTTTTTYGGGAGTATATCTATGCACTTGCTCATGATCATGGTTTAAATAGTTCGATTTTTTATGAACCCACGGAAAATTTAGGTTATGACAATGACAATAAATCTAGTTCACTAATTGTGAAACGCTTAATTACTCGACTGCATCAACAGAATCATTTGACCATTTCGGTTAATGATTCTAGGTTCGTTGGGCCCAACAGGAGTTTTTATTCTCAAACGATACCAGAGGGTTTTGCAGGAATTATGGAAATTCCATTCTCGGTGCGATTAGTATGTTCCCTAGAAAGAGAAAGAATAGCAAAATATCAGAATTTACGATCTATTCATTCAATATTTCCCTTTTTAGAGGACAAATTATCACATTTATATTATGTTTCAGATATATTAATACCCTACCCAATCCATCTGGAAATCTTGCTTCAAACTCTTCGCACTCGGATACGAGATGCTCCTTCTTTGCATTTATTGAGATGTTTTCTACACGAGCATCATAATTGGAATAGCCTTATTACTTCAAATAAATCCATTTCCATTTTTTCAAAGGAAAATCAAAGATTATTCTTGTTCTTGTATAATTCTCATGTATATGAATGCGAATCCGTATTAGTTTTCCTTCGTAAACAATCCTCTCATTTACGGTCAATATCTTCTCTAGCCTTTCTTGAGAGAACACATTTTTATGGAAAAATAAAACATCTTGTAGTGACGCCTCGTAATGATTTTCAAAGGACCCTGCCCCTCTGGTTCTTCAAGGAACCTTTGATGCATTATGTTAGGTATCAAGGAAAATCAATTATGGCTTCAAGGTGTACTAATTTACTGATGAAGAAATGGAAATATTACCTTGTAAATTTCTGGCAATGTCATTTTCACTTATGGTCTCAACCGGGTAGGATCCATATAAATGAATTATCCAATCATTCTTTCTATTTTCTGGGCTATCTTTCAGGTGTACGACTAACGCCTTGGGTGATAAGGAGTCAAATGCTAGAGAATTCATTTATGATCGATACTGCTATTAAGAGATTCGATACAATAGTCCCAATTTTTCCTCTGATCGGATCGTTAGTTAAAGCAAAATTCTGTAACGTATCAGGGTATCCTATTAGTAAGTCAGTCTGGGCCGATTCGTCGGATTCTGATATTATTGCTCGATTCGGGTGGATATGCAGAAATCTCTCTCATTATCACAGCGGATCCTCAAAAAAGCACAGTTTGTGTCGAATAAAGTATATACTTCGACTTTCGTGTGCTAGAACTCTAGCTCGTAAACATAAAAGTACGGTACGCGCAATCTGTAAGAAATTAGGTTCAAAACTATTGGAAGAGTTCCTTACAGAGGAACACGAAATTGTTTCTTTCATCTTCCGAAGAACCCGTTTACGTAGTGAACAGATTTGGTATTTGGATATTATCCGTATCCATGGTTTGGTCCCCCATTCATAA----------------------CATAGCATCGCCTCCCAACAGATTTTATGGGAGAGCGGAGGATTGGCCTTCGGTGTTTTGAATG-ATGCCGTCGGTTGAAATTGCAACCTTTCGATGTAGTGAGGTACAA---GCGGTGGACTTCCAT-TTGG----TTGCATCTCACGCGAACGA---AGGTA-ATGGGACATGGG---GGTGA--------------GCTTCCTTGCCTTCAGCTTT---
	'Victoria_cruziana'                   ATGGATAAATTGCAATACGAATTGCAAGGCTATTTAGGAATAGATAGATACCGGAAACAGCGCTTCTTATATCCACTTCTTTTTCGGGAGTATATCTATGCACTTGCTCATGATCATGGTTTAAATAGTTCGATTTTTTATGAACCCACGGAAAATTTAGGTTATGACAATGACAATAAATCTAGTTCACTAATTGTGAAACGCTTAATTACTCGACTGCATCAACAGAATCATTTGACCATTTCGGTTAATGATTCTAGGTTCGTTGGGCCCAACAGGAGTTTTTATTCTCAAACGATACCAGAGGGTTTTGCAGGAATTATGGAAATTCCATTCTCGGTGCGATTAGTATGTTCCCTAGAAAGAGAAAGAATAGCAAAATATCAGAATTTACGATCTATTCATTCAATATTTCCCTTTTTAGAGGACAAATTATCACATTTATATTATGTTTCAGATATATTAATACCCTACCCAATCCATCTGGAAATCTTGCTTCAAACTCTTCGCACTCGGATACGAGATGCTCCTTCTTTGCATTTATTGAGATGTTTTCTACACGAGCATCATAATTGGAATAGCCTTATTACTTCAAATAAATCCATTTCCATTTTTTCAAAGGAAAATCAAAGATTATTCTTGTTCTTGTATAATTCTCATGTATATGAATGCGAATCCGTATTAGTTTTCCTTCGTAAACAA?CCTCTCATTTACGGTCAATATCTTCTCTAGCCTTTCTTGAGAGAACACATTTTTATGGAAAAATAAAACATCTTGTAGTGACSCCTCGTAATGATTTTCAAAGGACCCTGCCCCTCTGGTTCTTCAAGGAACCTTTGATGCATTATGTTAGGTATCAAGGAAAATCAATTATGGCTTCAAGGTGTACTAATTTACTGATGAAGAAATGGAAATATTACCTTGTAAATTTCTGGCAATGTCATTTTCACTTATGGTCTCAACCGGGTAGGATCCATATAAATGAATTATCCAATCATTCTTTCTATTTTCTGGGCTATCTTTCAGGTGTACGACTAACGCCTTGGGTGATAAGGAGTCAAATGCTAGAGAATTCATTTATGATCGATACTGCTATTAAGAGATTCGATACAATAGTCCCAATTTTTCCTCTGATCGGATCGTTAGTTAAAGCAAAATTCTGTAACGTATCAGGGTATCCTATTAGTAAGTCAGTCTGGGCCGATTCGTCGGATTCTGATATTATTGCTCGATTCGGGTGGATATGCAGAAATCTCTCTCATTATCACAGCGGATCCTCAAAAAAGCACAGTTTGTGTCGAATAAAGTATATACTTCGACTTTCGTGTGCTAGAACTCTAGCTCGTAAACATAAAAGTACGGTACGCGCAATCTGTAAGAAATTAGGTTCAAAACTATTGGAAGAGTTCCTTACAGAGGAACACGAAATTGTTTCTTTCATCTTCCGAAGAACCCGTTTACGTAGTGAACAGATTTGGTATTTGGATATTATCCGTATCCATGGTTTGGTCCCCCATTCATAA----------------------CATAGCATCGCCTCCCAACAGATTTTATGGGAGAGCGGAGGATTGGCCTTCGGTGTTTTGAATG-ATGCCGTCGGTTGAAATTGCAACCTTT-GATGTAGTGAGGTACAA---GCGGTGGACTTCCAT-TTGG----TTGCATCTCACGCGAACGA---AGGTA-ATGGGACATGGG---GGTGA--------------GCTTCCTTGCCTT-AGCTTT---
	'Victoria_amazonica'                  ATGGATAAATTGCAATACGAATTGCAAGGCTATTTAGGAATAGATAGATACCGGAAACAGCGCTTCTTATATCCACTTCTTTTTCGGGAGTATATCTATGCACTTGCTCATGATCATGGTTTAAATAGTTCGATTTTTTATGAACCCACGGAAAATTTAGGTTATGACAATGACAATAAATCTAGTTCACTAATTGTGAAACGCTTAATTACTCGACTGCATCAACAGAATCATTTGACCATTTCGGTTAATGATTCTAGGTTCGTTGGGCCCAACAGGAGTTTTTATTCTCAAACGATACCAGAGGGTTTTGCAGGAATTATGGAAATTCCATTCTCGGTGCGATTAGTATGTTCCCTAGAAAGAGAAAGAATAGCAAAATATCATAATTTACGATCTATTCATTCAATATTTCCCTTTTTAGAGGACAAATTATCACATTTATATTATGTTTCAGATATATTAATACCCTACCCAATCCATCTGGAAATCTTGCTTCAAACTCTTCGCACTCGGATACGAGATGCTCCTTCTTTGCATTTATTGAGATGTTTTCTACACGAGCATCATAATAGGAATAGCCTTATTACTTCAAATAAATCCATTTCCATTTTTTCAAAGGAAAATCAAAGATTATTCTTGTTCTTGTATAATTCTCATGTATATGAATGCGAATCCGTATTAGTTTTCCTTCGTAAACAATCCTCTCATTTACGGTCAATATCTTCTCTAGCCTTTCTTGAGAGAACACATTTTTATGGAAAAATAAAACATCTTGTAGTGACGCCTCGTACTGATTCTCAAAGGACCCTGCCCCTCTGGTTCTTCAAGGAACCTTTGATGCATTATGTTAGGTATCAAGGAAAATCAATTATGGCTTCAAGGTGTACTAATTTACTGATGAAGAAATGGAAATATTACCTTGTAAATTTCTGGCAATGTCATTTTCACTTATGGTCTCAACCGGGTAGGATCCATATAAATGAATTATCCAATCATTCTTTCTATTTTATGGGCTATCTTTCAGGTGTACGACTAACGCCTTGGGTGATAAGGAGTCAAATGCTAGAGAATTCATTTATGATCGATACTGCTATTAAGAGATTCGATACAATAGTCCCAATTTTTCCTCTGATCGGATCGTTAGTTAAAGCAAAATTCTGTAACGTATCAGGGTATCCTATTAGTAAGTCAGTCTGGGCCGATTCGTCGGATTCTGATATTATTGCTCGATTCGGGTGGATATGCAGAAATCTCTCTCATTATCACAGCGGATCCTCAAAAAAGCACGGTTTGTGTCGAATAAAGTATATACTTCGACTTTCGTGTGCTAGAACTCTAGCTCGTAAACATAAAAGTACGGTACGCGCAATCTGTAAGAAATTAGGTTCAAAACTATTGGAAGAGTTCCTTACAGAGGAACACGAAATTGTTTCTTTCATCTTCCGAAGAACCCGTTTACGTAGTGAACAGATTTGGTATTTGGATATTATCCGTATCCATGGTTTGG------------------------------------------------------------------------------------------------------------------------------------------------------------------------------------------------------------------------------------------------------------------
	'Euryale_ferox'                       ATGGATAAATTGCAATACGAATTGCAAGGCTATTTAGAAATAGATAGATACCGGAAACAGCGCTTCTTATATCCACTTCTTTTTCGGGAGTATATCTATGCACTTGCTCATGATCATGGTTTAAATAGTTCGATTTTTTATGAACCCACGGAAAATTTAGGTTATGATAATGACAATAAATCTAGTTCACTAATTGTGAAACGCTTAATTACTCGACTGCATCAACAGAATCATTTGACCATTTCGGTTAATGATTCTAGGTTCGTTGGGCCCAACAGGAGTTTTTATTCTCARACGATACCAGAGGGTTTTGCAGGAATTATGGAAATTCCATTCTCGGTGCGATTAGTATGTTCCCTAGAAAGAGAAAGAATAGCAAAATATCAGAATTTACGATCTATTCATTCAATATTTCCCTTTTTAGAGGACAAATTATCACATTTATATTATGTTTCAGATATATTAATACCCTACCCAATCCATCTGGAAATCTTGCTTCAAACTCTTCGCACTCGGATACGAGATGCTCCTTCTTTGCATTTATTGAGATGTTTTCTACACGAGCATCATAATTGGAATAGCCTTATTACTTCAAATAAATCCATTTCCATTTTCTCAAAGGAAAATCAAAGATTATTCTTGTTCTTGTATAATTCTCATGTATATGAATGCGAATCCGTATTAGTTTTCCTTCGTAAACAATCCTCTTATTTACGGTCAATATCTTCTCTAGCCTTTCTTGAGAGAACACATTTTTATGGAAAAATAAAACATCTTGTAGTGACGCCTCGTAATGATTCTCAAAGGACCCTGCCCCTCTGGTTCTTCAAGGAACCTTTGATGCATTATGTTAGGTATCAAGGAAAATCAATTATGGCTTCAAGGTGTACTAATTTACTGATGAAGAAATGGAAATATTACCTTGTCAATTTCTGGCAATGTCATTTTCACTTATGGTCTCAACCGGGTAGGATCCATATAAATGAATTATCCAATCATTCTTTCTATTTTCTGGGCTATCTTTCAGGTGTACGACTAACTCCTTGGGTGATAAGGAGTCAAATGCTAGAGAATTCATTTATGATCGATACTGCTATTAAGAGATTCGATACAATAGTCCCAATTTTTCCTCTGATTGGATCGTTGGTTAAAGCAAAATTCTGTAACGTATCAGGGTATCCTATTAGTAAGTCAGTCTGGGCCGATTCGTCGGATTCTGATATTATTGGTCGATTCGGGTGGATATGCAGAAATCTCTCTCATTATCATAGCGGATCCTCAAAAAAACACAGTTTGTGTCGAATAAAGTATATACTTCGACTTTCGTGTGCTAGAACTCTAGCTCGTAAACATAAAAGTACGGTACGCGCAATCTGTAAGAGATTAGGTCCAAAACTATTGGAAGAGTTCCTTACAGAGGAACACGAAATTGTTTCTTTCATCTTACGAAGAACCCGTTTACGTAATGAACGGATTTGGTATTTGGATATTATCCGTATCAATGGTTTGGTCCCCCATTCATAA----------------------CTTAGCGTCGCCCTCCC-TAAGTTTTAAGGGAGAGCGGAGGATTGGCCATTGATGGAATGATTG-GTGTCGTTGGCTGAAAATTCAACCTTTTGATGTTGTTTGTCACAACAAGCGGTGGATTTCCAT-TCGG----TTGTGCCTAACATGAATGA---AGGGACATGGGACATATGTAAGGCAAAGAA-----CAATGGTTTTTATGCCTTTAGCTTT---
	'Nymphaea_tetragona'                  ATGGATAAATTGCAATACGAATTGCAAGGCTATTTAGAAATAGATAGATACCGGAAACAGCGCTTCTTATATCCACTTCTTTTTCGGGAGTATATCTATGCACTTGCTCATGATCATGGTTTAAATAGTTCGATTTTTTATGAACCCACGGAAAATTTAGGTTATGACAATGACAATAAATCTAGTTCACTAATTGTGAAACGCTTAATTACTCGACTGCATCAACAGAATCATTTGACCATTTCGGTTAATGATTCTAGGTTCGTTGAGCCCAACAGGAGTTTTTATTCTCAAACGATACCAGAGGGTTTTGCAGGAATTATGGAAATTCCATTCTCGGTGCGATTAGTATCTTCCCTAGAAAGAGAAAGAATAGCAAAATATCATAATTTACGATCTATTCATTCAATATTTCCCTTTTTAGAGGACAAATTCTCACATTTATATTATGTTTCAGATATACTAATACCCTACCCAATCCATCTGGAAATCTTGCTTCAAACTCTTCGCACTCGGATACGAGATGCCCCTTCTTTGCATTTATTGAGATGTTTTCTACACGAGCATCATAATTGGAATAGCCTTATTACTTCAAATAAATCCATTTCCATTTTTTCAAAGGAAAATCAAAGATTATTCTTGTTCTTGTATAATTCTCATGTATATGAATCCGAATCCGTATTAGTTTTCCTTCGTAAACAATCCTCTCATTTACGGTCAATATCTTCTCTAGCCTTTCTTGAGAGAACACATTTTTATGGAAAAATAAAACATCTTGTAGTGACGCCTCGTAATGATTCTCAAAGGACCCTGCCCCTCTGGTTCTTCAAGGAACCTTTGATGCATTATGTTAGGTATCAAGGAAAATCAATTATGGCTTCAAGGTGTACTAATTTACTGATGAAGAAATGGAAATATTACCTTGTCAATTTCTGGCAATGTCATTTTGACTTATGGTCTCAACCGGGTAGGATCCATATAAATGAATTATCCAATCATTCTTTCTATTTTCTGGGCTATCTTTCAGGTGTACGACTAACGCCTTGGGTGATAAGGAGTCAAATGCTAGAGAATTCATTTATGATCGATACTGCTATTAAGAGATTCGATACAATAGTCCCAATTTTTCCTCTGATTGGATCGTTGGTTAAAGCTAAATTCTGTAACGTATCAGGGTATCCTATTAGTAAGTCAGTCTGGGCCGATTCGTCAGATTCTGATATTATTGCTCGATTCGGGTGGATATGCAGAAATCTCTCTCATTATCACAGCGGATCCTCAAAAAAACACAGTTTGTGTCGAATAAAGTATATACTTCGACTTTCGTGTGCTAGAACTCTAGCTCGTAAACATAAAAGTACGGTACGCACAATCTGTAAGAGATTAGGTTCAAAACTATTGGAAGAGTTCCTTACGGAGGAACACGAAATTGTTTCTTTCATCTTCCGAAGAACCCGTTTACGTAGTGAACGGATTTGGTATTTGGATATTATCCGTATCCATGGTCTGGTCCCCCATTCATAACCTAGCGTCGCCCTCCCT---TTCCTGAGTT-TTCGAACCTAGGAC--AAGGGAGAGCGGAGGACTGGCTTTCGGCGGCTTTTGTCGGCGTCGTTGGCTGAAAAATTTGGCTTGCGATTTTGTGAGGTACAACAAGCGGTGGATTTCCA--GTGAGTTGTTGTGCCTTGCGTGATCGA---AAGTCAATGGGACTC----GAGGCAAGCAT------CTTATTTT--CTTGCCTTAGCTTTGCG
	'Nymphaea_odorata'                    ATGGATAAATTGCAATACGAATTGCAAGGCTATTTAGAAATAGATAGATACCGGAAACAGCGCTTCTTATATCCACTTCTTTTTCGGGAGTATATCTATGCACTTGCTCATGATCATGGTTTAAATAGTTCGATTTTTTATGAACCCACGGAAAATTTAGGTTATGACAATGACAATAAATCTAGTTCACTAATTGTGAAACGCTTAATTACTCGACTGCATCAACAGAATCATTTGACCATTTCGGTTAATGATTCTAGGTTCGTTGGGCCCAACAGGAGTTTTTATTCTCAAACGATACCAGAGGGTTTTGCAGGAATTATGGAAATTCCATTCTCGGTGCGATTAGTATCTTCCCTAGAAAGAGAAAGAATAGCAAAATATCATAATTTACGATCTATTCATTCAATATTTCCCTTTTTAGAGGACAAATTATCACATTTATATTATGTTTCAGATATACTAATACCCTACCCAATCCATCTGGAAATCTTGCTTCAAACTCTTCGCACTCGGATACGAGATGCTCCTTCTTTGCATTTATTGAGATGTTTTCTACATGAGCATCATAATTGGAATAGCCTTATTACTTCAAATAAATCCATTTCCATTTTTTCAAAGGAAAATCAAAGATTATTCTTGTTCTTGTATAATTCTCATGTATATGAATGCGAATCCGTATTAGTTTTCCTTCGTAAACAATCCTCTCATTTACGGTCAATATCTTCTCTAGCCTTTCTTGAGAGAACACATTTTTATGGAAAAATAAAACATCTTGTAGTGACGCCTCGTAATGATTCTCAAAGGACCCTGCCCCTCTGGTTCTTCAAAGAACCTTTGATGCATTATGTTAGGTATCAAGGAAAATCAATTATGGCTTCAAGGTGTACTAATTTACTGATGAAGAAATGGAAATATTACCTTGTCAATTTCTGGCAATGTCATTTTCACTTATGGTCTCAACCGGGTAGGATCCATATAAATGAATTATCCAATCATTCTTTCTATTTTCTGGGCTATCTTTTAGGTGTACGACTAACGCCTTGGGTGATAAGGAGTCAAATGCTAGAGAATTCATTTATGATCGATACTGCTATTAAGAGATTCGATACAATAGTCCCAATTTTTCCTCTGATTGGATCGTTGGTTAAAGCTAAATTCTGTAACGTATCAGGGTATCCTATTAGTAAGTCAGTCTGGGCCGATTCGTCGGATTCTGATATTATTGCTCGATTCGGGTGGATATGCAGAAATCTCTCTCATTATCACAGCGGATCCTCAAAAAAACACAGTTTGTGTCGAATAAAGTATATACTTCGACTTTCGTGTGCTAGAACTCTAGCTCGTAAACATAAAAGTACGGTACGCGCAATCTGTAAGAGATTAGGTTCAAAACTATTGGAAGAGTTCCTTACAGAGGAACACGAAATTGTTTCTTTCATCTTCCGAAGAACCCGTTTACGTAGTGAACGGATTTGGTATTTGGATATTATCCGTATCCATGGTCTGGTCCCCCATTCATAA--TAGCGTCGCCCTCCCCAGGTCCTCGTGTT-TTCGAACCGAGGCC--GAGGGAGAGCGGAGGACTGGCCTTCGGTGGCTTTCATCGGCGTCGTCGGCTGAAACTTTCGGCTCACGATGTTGTGCAGCACAACAAGCGGTGGATTTCCA--GTGAGTTGTTGTGTTTCACGTGTACAA---AGGGCAGGGACGTAG----AAGGCAAGGTT------CTCATTTT--CTTGCCTTAGCTTTGCG
	'Nymphaea_alba'                       ATGGAAAAATTGCAATACGAATTGCAAGGCTATTTAGAAATAGATAGATACCGGAAACAGCGCTTCTTATATCCACTTCTTTTTCGGGAGTATATCTATGCACTTGCTCATGATCATGGTTTAAATAGTTCGATTTTTTATGAACCCACGGAAAATTTAGGTTATGACAATGACAATAAATCTAGTTCACTAATTGTGAAACGCTTAATTACTCGACTGCATCAACAGAATCATTTGACCATTTCGGTTAATGATTCTAGGTTCGTTGGGCCCAACAGGAGTTTTTATTCTCAAACGATACCAGAGGGTTTTGCAGGAATTATGGAAATTCCATTCTCGGTGCGATTAGTATCTTCCTTAGAAAGAGAAAGAATAGCAAAATATCATAATTTACGATCTATTCATTCAATATTTCCCTTTTTAGAGGACAAATTATCACATTTATATTATGTTTCAGATATACTAATACCCTACCCAATCCATCTGGAAATCTTGCTTCAAACTCTTCGCACTCGGATACGAGATGCTCCTTCTTTGCATTTATTGAGATGTTTTCTACACGAGCATCATAATTGGAATAGCCTTATTACTTCAAATAAATCCATTTCCATTTTTTCAAAGGAAAATCAAAGATTATTCTTGTTCTTGTATAATTCTCATGTATATGAATGCGAATCCGTATTAGTTTTCCTTCGTAAACAATCCTCTCATTTACGGTCAATATCTTCTCTAGCCTTTCTTGAGAGAACACATTTTTATGGAAAAATAAAACATCTTGTAGTGACGCCTCGTAATGATTCTCAAAGGACCCTGCCCCTCTGGTTCTTCAAGGAACCTTTGATGCATTATGTTAGGTATCAAGGAAAATCAATTATGGCTTCAAGGTGTACTAATTTACTGATGAAGAAATGGAAATATTACCTTGTCAATTTCTGGCAATGTCATTTTCACTTATGGTCTCAACCGGGTAGGATCCATATAAATGAATTATCCAATCATTCTTTCTATTTTCTGGGCTATCTTTCAGGTGTACGACTAACGCCTTGGGTGATAAGGAGTCAAATGCTAGAGAATTCATTTATGATCGATACTGCTATTAAGAGATTCGATACAATAGTCCCAATTTTTCCTCTGATTGGATCGTTGGTTAAAGCTAAATTCTGTAACGTATCAGGGTATCCTATTAGTAAGTCAGTCTGGGCCGATTCGTCGGATTCTGATATTATTGCTCGATTCGGGTGGATATGCAGAAATCTCTCTCATTATCACAGCGGATCCTCAAAAAAACACAGTTTGTGTCGAATAAAGTATATACTTCGACTTTCGTGTGCTAGAACTCTAGCTCGTAAACATAAAAGTACGGTACGCGCAATCTGTAAGAGATTAGGTTCAAAACTATTGGAAGAGTTCCTTACAGAGGAACACGAAATTGTTTCTTTCATCTTCCGAAGAACCCGTTTACGTAGTGAACGGATTTGGTATTTGGATATTATCCGTATCCATGGTCTGGTCCCCCATTCATAATTTAACGTCCCCCTCCCCAA-TCCCCCTTTT-TTCCAACCCAAGCC--CAAGGAAAACCGAGGATTGGCCTTCGGGGTCTTTCATCCGCCTTTTTGGCTTAAAATTTTCCTTTAAAATGTTTTGTGTCCCCGCAAGCGGTAAATTTCCC--GTTAATTTTTCTTCCC--CCTTATCGA---ACGGCCCTGGGACGT----CAGGCGGGCACA----ACGTGTTCC--CTTGGCTTAACTTT---
	'Nymphaea_x_marliacea'                ATGGAAAAATTGCAATACGAATTGCAAGGCTATTTAGAAATAGATAGATACCGGAAACAGCGCTTCTTATATCCACTTCTTTTTCGGGAGTATATCTATGCACTTGCTCATGATCATGGTTTAAATAGTTCGATTTTTTATGAACCCACGGAAAATTTAGGTTATGACAATGACAATAAATCTAGTTCACTAATTGTGAAACGCTTAATTACTCGACTGCATCAACAGAATCATTTGACCATTTCGGTTAATGATTCTAGGTTCGTTGGGCCCAACAGGAGTTTTTATTCTCAAACGATACCAGAGGGTTTTGCAGGAATTATGGAAATTCCATTCTCGGTGCGATTAGTATCTTCCTTAGAAAGAGAAAGAATAGCAAAATATCATAATTTACGATCTATTCATTCAATATTTCCCTTTTTAGAGGACAAATTATCACATTTATATTATGTTTCAGATATACTAATACCCTACCCAATCCATCTGGAAATCTTGCTTCAAACTCTTCGCACTCGGATACGAGATGCTCCTTCTTTGCATTTATTGAGATGTTTTCTACACGAGCATCATAATTGGAATAGCCTTATTACTTCAAATAAATCCATTTCCATTTTTTCAAAGGAAAATCAAAGATTATTCTTGTTCTTGTATAATTCTCATGTATATGAATGCGAATCCGTATTAGTTTTCCTTCGTAAACAATCCTCTCATTTACGGTCAATATCTTCTCTAGCCTTTCTTGAGAGAACACATTTTTATGGAAAAATAAAACATCTTGTAGTGACGCCTCGTAATGATTCTCAAAGGACCCTGCCCCTCTGGTTCTTCAAGGAACCTTTGATGCATTATGTTAGGTATCAAGGAAAATCAATTATGGCTTCAAGGTGTACTAATTTACTGATGAAGAAATGGAAATATTACCTTGTCAATTTCTGGCAATGTCATTTTCACTTATGGTCTCAACCGGGTAGGATCCATATAAATGAATTATCCAATCATTCTTTCTATTTTCTGGGCTATCTTTCAGGTGTACGACTAACGCCTTGGGTGATAAGGAGTCAAATGCTAGAGAATTCATTTATGATCGATACTGCTATTAAGAGATTCGATACAATAGTCCCAATTTTTCCTCTGATTGGATCGTTGGTTAAAGCTAAATTCTGTAACGTATCAGGGTATCCTATTAGTAAGTCAGTCTGGGCCGATTCGTCGGATTCTGATATTATTGCTCGATTCGGGTGGATATGCAGAAATCTCTCTCATTATCACAGCGGATCCTCAAAAAAACACAGTTTGTGTCGAATAAAGTATATACTTCGACTTTCGTGTGCTAGAACTCTAGCTCGTAAACATAAAAGTACGGTACGCGCAATCTGTAAGAGATTAGGTTCAAAACTATTGGAAGAGTTCCTTACAGAGGAACACGAAATTGTTTCTTTCATCTTCCGAAGAACCCGTTTACGTAGTGAACGGATTTGGTATTTGGATATTATCCGTATCCATGGTCTGGTCCCCCATTCATAATTTAGCGTCGCCCTCCCCAA-TCCCCGTGTT-TTCGAACCGAGGCC--GAGGGAGAGCGGAGGATTGGCCTTCGGCGGCTTTCATCGGCGTTGTTGGCTGAAAATTTTGGCTTACGATGTTGTGTGGCACAACAAGCGGTGGATTTCCA--GTGAGTTGTGCTTCGC--G-TGATCGA---AGGGCCATGGGACTC----GAGGCAAGCACA----ACTTAGTCG--CTTGCCTTAGCTTTGCG
	'Nuphar_japonica'                     ATGGAGAAATTGCAATACGAATTGCAAGGCTATTTAGAAATAGATAGATACCGGAAACAGCGCTTCCTATATCCACTTCTTTTTCGGGAGTATATCTATGCACTTGCTCATGATCATGGTTTAAATAGTTCGATTTTTTATGAACCCACGGAAAATTTAGGTTATGACAATGACAATAAATCTAGTTCACTAATTGTGAAACGCTTAATTACTCGACTGCATCAACAGAATCATTTAATCATTTCGGTTAATGATTCTAGGTTCGTTGGGCCCAACAGGAGTTTTTATTCTCAAACGATATCAGAGGGTTTTGCAGGAATTATGGAAATTCCATTCTCGATGCGATTAGTACCTTCCCTAGAAAGA------ATAGCAAAATATCAGAATTTACGATCTATTCATTCAATATTTCCCTTTTTAGAGGACAAATTATCACATTTATATTATGTGTCAGATATACTAATACCCCTCCCAATCCATCTGGAAATCTTGCTTCAAACTC???C??CCCGGATACGAGATGCTCCTTCTTTGCATTTATTGAGATGCTTTCTACACGAGCATCATAATTGGAATAGCCTTATTACTCCAAAGAAATCCACTTCCATTTTTTCAAAGGAAAATCAAAGATTATTCTTGTTCTTGTWTAATTCTCATGTATATGAATGCGAATCCGTATTAGTTTTCCTTCGTAAACAATCCTCTCATTTACGGTCAATATCTTCTCTAGCCTTTCTTGAGAGAACACATTTTTATGGAAAAATAAAACATCTTGTAGTGGCACCTCGTAATGATTCTCAAAGGACCCTGCTCCTCTGGTTCATCAAGGAACCCTTGATGCATTATGTTAGGTATCAAGGAAAATCAATTATGGCTTCAAGGTGTACTAATTTACTGATGAAGAAATGGAAATATTACCTTGTTAATTTCTGGCAATGTCATTTTCACTTATGGTCTCAACCGGGTGGGATCCATATAAATGAATTATCCAATCATTCCTTCTATTTTCTGGGCTATCTTTCAGGTGTACGACTAATGCCTTGGGTGATAAGGAGTCAAATGCTAGAGAATTCATTTATGATCGATACTGCTATTAAGAGATTCGATACAATAGTCCCAATTTTTCCTCTGATTGGATCGTTGGTTAAAGCGAAATTCTGTAACGTATCAGGGTATCCTATTAGTAAATCAGTCTGGGCCGATTCGTCGGATTCTGATATTATTGCTCGATTCGGGTGGATATGCAGAAATCTCTCTCATTATCACAGCGGATCCTCAAAAAAACACAGTTTGTGTCGAATAAAGTATATACTTCGACTTTCGTGTGCTAGAACTCTAGCTCGTAAACATAAAAGTACGGTACGCGCAATCTGTAAGAGATTAGGTTCGAAACTATTGGAAGAGTTCCTTACAGAGGAACAAGAAATTGTTTCTTTCATCTTCCGAGGAACCCGTTTACGTAGTGAACGGATTTGGTATTTGGATATTATCCGTATCAACGGTCTGGTCCCCCATTCATAACTATGCGTCGCTCCTCCTCCCCCCC-ACCCTGAGTTCGGAGTGGATGGAGGGAGGAGCGGAGGATTGGCCTTCGGTGTTTTATGGGTGTGCCGTCGGCTGAAATGTTGGC-TCACGGCACGATGCGGTGAGGCAAGCGGTGGATTACCATAGCCGTGCACTCTGTGTGCGGTGGATTGCCGCAGCTCGCAGGAAGTGTCGGGAGTT--TGCTGGAACTCTAAAGGCGATTTCTTGTCT-TAGCT
	'Nuphar_advena'                       ATGGAGAAATTGCAATACGAATTGCAAGGCTATTTAGAAATAGATAGATACCGGAAACAGCGCTTCCTATATCCACTTCTTTTTCGGGAGTATATCTATGCACTTGCTCATGATCATGGTTTAAATAGTTCGATTTTTTATGAACCCACGGAAAATTTAGGTTATGACAATGACAATAAATCTAGTTCACTAATTGTGAAACGCTTAATTACTCGACTGCATCAACAGAATCATTTAATCATTTCGGTTAATGATTCTAGGTTCGTTGGGCCCAACAGGAGTTTTTATTCTCAAACGATATCAGAGGGTTTTGCAGGAATTATGGAAATTCCATTCTCGATGCGATTAGTACCTTCCCTAGAAAGA------ATAGCAAAATATCAGAATTTACGATCTATTCATTCAATATTTCCCTTTTTAGAGGACAAATTATCACATTTATATTATGTGTCAGATATACTAATACCCCTCCCAATCCATCTGGAAATCTTGCTTCAAACTC??????CCCGGATACGAGATGCTCCTTCTTTGCATTTATTGAGATGCTTTCTACACGAGCATCATAATTGGAATAGCCTTATTACTCCAAAGAAATCCACTTCCATTTTTTCAAAGGAAAATCAAAGATTATTCTTGTTCTTGTWTAATTCTCATGTATATGAATGCGAATCCGTATTAGTTTTCCTTCGTAAACAATCCTCTCATTTACGGTCAATATCTTCTCTAGCCTTTCTTGAGAGAACACATTTTTATGGAAAAATAAAACATCTTGTAGTGGCACCTCGTAATGATTCTCAAAGGACCCTGCTCCTCTGGTTCATCAAGGAACCCTTGATGCATTATGTTAGGTATCAAGGAAAATCAATTATGGCTTCAAGGTGTACTAATTTACTGATGAAGAAATGGAAATATTACCTTGTTAATTTCTGGCAATGTCATTTTCACTTATGGTCTCAACCGGGTGGGATCCATATAAATGAATTATCCAATCATTCCTTCTATTTTCTGGGCTATCTTTCAGGTGTACGACTAATGCCTTGGGTGATAAGGAGTCAAATGCTAGAGAATTCATTTATGATCGATACTGCTATTAAGAGATTCGATACAATAGTCCCAATTTTTCCTCTGATTGGATCGTTGGTTAAAGCGAAATTCTGTAACGTATCAGGGTATCCTATTAGTAAATCAGTCTGGGCCGATTCGTCGGATTCTGATATTATTGCTCGATTCGGGTGGATATGCAGAAATCTCTCTCATTATCACAGCGGATCCTCAAAAAAACACAGTTTGTGTCGAATAAAGTATATACTTCGACTTTCGTGTGCTAGAACTCTAGCTCGTAAACATAAAAGTACGGTACGCGCAATCTGTAAGAGATTAGGTTCGAAACTATTGGAAGAGTTCCTTACAGAGGAACAAGAAATTGTTTCTTTCATCTTCCGAGGAACCCGTTTACGTAGTGAACGGATTTGGTATTTGGATATTATCCGTATCAACGGTCTGGTCCCCCATTCATAACTATGCGTCGCTCCTCCTCCCCCCA-CCCCCGAGTTCGGAATGGATGGAAGGAGGAGCGGAGGATTGGCCTTCGGTGTTTTGTGGGTGTGCCGTCGGCTGAAATGTTGGC-TCACGGCACGATGCGGTGAGGCAAGCGGTGGATTACCATAGCCGTGCACTCTGTGTGCGGTGGATTGCCGCAGCTCGCAGGAAGTGTCGGAAGCT--TGCTGGAACTCTAAAGGCGATTTCTTGTCT-TAGCT
	'Nuphar_variegata'                    ATGGAGAAATTGCAATACGAATTGCAAGGCTATTTAGAAATAGATAGATACCGGAAACAGCGCTTCCTATATCCACTTCTTTTTCGGGAGTATATCTATGCACTTGCTCATGATCATGGTTTAAATAGTTCGATTTTTATGAAACCCACGGAAAATTTAGGTTATGACAATGACAATAAATCTAGTTCACTAATTGTGAAACGCTTAATTACTCGACTGCATCAACAGAATCATTTAATCATTTCGGTTAATGATTCTAGGTTCGTCGGGCCCAACAGGAGTTTTTATTCTCAAACGATATCAGAGGGTTTTGCAGGAATTATGGAAATTCCATTCTCGATGCGATTAGTACCTTCCCTAGAAAGA------ATAGCAAAATATCAGAATTTACGATCTATTCATTCAATATTTCCCTTTTTAGAGGACAAATTATCACATTTATATTATGTGTCAGATATACTAATACCCCACCCAATCCATCTGGAAATCTTGCTTCAAACTCTTCGCACCCGGATACGAGATGCTCCTTCTTTGCATTTATTGAGATGCTTTCTACACGAGCATCATAATTGGAATAGCCTTATTACTCCAAAGAAATCCACTTCAATTTTTTCAAAGGAAAATCAAAGATTATTCTTGTTCTTGTATAATTCTCATGTATATGAATGCGAATCCGTATTAGTTTTCCTTCGTAAACAATCCTCTCATTTACGGTCAATATCTTCTCTAGCCTTTCTTGAGAGAACACATTTCTATGGAAAAATAAAACATCTTGTAGTGGCACCTCGTAATGATTCTCAAAGGACCCTGCCCCTCTGGTTCTTCAAGGAACCCTTGATGCATTATGTTAGGTATCAAGGAAAATCAATTATGGCTTCAAGGTGTACTAATTTACTGATGAAGAAATGGAAATATTACCTTGTTAATTTCTGGCAATGTCATTTTCACTTATGGTCTCAACCGGGTGGGATCCATATAAATGAATTATCCAATCATTCTTTCTATTTTCTGGGCTATCTTTCAGGTGTACGACTAATGCCTTGGGTGATAAGGAGTCAAATGCTAGAGAATTCATTTATGATCGATACTGCTATTAAGAGATTCGATACAATAGTCCCAATTTTTCCTCTGATTGGATCGTTGGTTAAAGCGAAATTCTGTAACGTATCAGGGTATCCTATTAGTAAATCAGTCTGGGCCGATTCGTCGGATTCTGATATTATTGCTCGATTCGGGTGGATATGCAGAAATCTCTCTCATTATCACAGCGGATCCTCAAAAAAACACAGYTTGTGTCGAATAAAGTATATACTTCGACTTTCGTGTGCTAGAACTCTAGCTCGTAAACATAAAAGTACGGTACGCGTAATCTGTAAGAGATTAGGTTCGAAACTATTGGAAGAGTTCCTTACAGAGGAACAAGAAATTGTTTCTTTCATCTTCCGAGGAACCCGTTTACGTAGTGAACGGATTTGGTATTTGGATATTATCCGTATCAACGGTCTGGTCCCCCATTCATAA--ATGCGTCGCTCCTCCTCCACCCA-CCCCCGAGTTCGGAATGGATGGAAGGAGGAGCGGAGGATTGGCCTTCGGTGTTTTGTGGGTGTGCCGTCGGCTGAAATGTTGGC-TCACGGCACGATGCGGTGAGGCAAGCGGTGGATTACCATAGCCGTGCACTCTGTGTGCGGTGGATTGCCGCAGCTCGCAGGAAGTGTCGGAAGCT--TGCTGGAACTCTAAAGGCGATTTCTCGTCT-CAGCT
	'Nuphar_sagittifolia'                 ------------------------------------------------------------------CTATATCCACTTCTTTTTCGGGAGTATATCTATGCACTTGCTCATGATCATGGTTTAAATAGTTCGATTTTTATGAAACCCACGGAAAATTTAGGTTATGACAATGACAATAAATCTAGTTCACTAATTGTGAAACGCTTAATTACTCGACTGCATCAACAGAATCATTTAATCATTTCGGTTAATGATTCTAGGTTCGTCGGGCCCAACAGGAGTTTTTATTCTCAAACGATATCAGAGGGTTTTGCAGGAATTATGGAAATTCCATTCTCGATGCGATTAGTACCTTCCCTAGAAAGA------ATAGCAAAATATCAGAATTTACGATCTATTCATTCAATATTTCCCTTTTTAGAGGACAAATTATCACATTTATATTATGTGTCAGATATACTAATACCCCACCCAATCCATCTGGAAATCTTGCTTCAAACTCTTCGCACCCGGATACGAGATGCTCCTTCTTTGCATTTATTGAGATGCTTTCTACACGAGCATCATAATTGGAATAGCCTTATTACTCCAAAGAAATCCACTTCAATTTTTTCAAAGGAAAATCAAAGATTATTCTTGTTCTTGTATAATTCTCATGTATATGAATGCGAATCCGTATTAGTTTTCCTTCGTAAACAATCCTCTCATTTACGGTCAATATCTTCTCTAGCCTTTCTTGAGAGAACACATTTCTATGGAAAAATAAAACATCTTGTAGTGGCACCTCGTAATGATTCTCAAAGGACCCTGCCCCTCTGGTTCTTCAAGGAACCCTTGATGCATTATGTTAGGTATCAAGGAAAATCAATTATGGCTTCAAGGTGTACTAATTTACTGATGAAGAAATGGAAATATTACCTTGTTAATTTCTGGCAATGTCATTTTCACTTATGGTCTCAACCGGGTGGGATCCATATAAATGAATTATCCAATCATTCTTTCTATTTTCTGGGCTATCTTTCAGGTGTACGACTAATGCCTTGGGTGATAAGGAGTCAAATGCTAGAGAATTCATTTATGATCGATACTGCTATTAAGAGATTCGATACAATAGTCCCAATTTTTCCTCTGATTGGATCGTTGGTTAAAGCGAAATTCTGTAACGTATCAGGGTATCCTATTAGTAAATCAGTCTGGGCCGATTCGTCGGATTCTGATATTATTGCTCGATTCGGGTGGATATGCAGAAATCTCTCTCATTATCACAGCGGATCCTCAAAAAAACACAGYTTGTGTCGAATAAAGTATATACTTCGACTTTCGTGTGCTAGAACTCTAGCTCGTAAACATAAAAGTACGGTACGCGTAATCTGTAAGAGATTAGGTTCGAAACTATTGGAAGAGTTCCTTACAGAGGAACAAGAAATTGTTTCTTTCATCTTCCGAGGAACCCGTTTACGTAGTGAACGGATTTGGTATTTGGATATTATCCGTATCAACGGTCTGGTCCCCCATTCATAA-TATGCGTCGCTCCTCCTCCCCCC--ACCCCGAGTTCGGAATGGATGGAAGGAGGAGCGGAGGATTGGCCTTCGGTGTTTTGTGGGTGTGCCGTCGGCTGAAATGTTGGC-TCACGGCACGATGCGGTGAGGCAAGCGGTGGATTACCATAGCCGTGCACTCTGTGTGCGGTGGATTGCCGCAGCTCGCAGGAAGTGTCGGAAGCT--TGCTGGAACTCTAAAGGCGATTTCTCGTCTTCAGC-
	'Nuphar_ulvacea'                      ATGGAGAAATTGCAATACGAATTGCAAGGCTATTTAGAAATAGATAGATACCGGAAACAGCGCTTCCTATATCCACTTCTTTTTCGGGAGTATATCTATGCACTTGCTCATGATCATGGTTTAAATAGTTCGATTTTTATGAAACCCACGGAAAATTTAGGTTATGACAATGACAATAAATCTAGTTCACTAATTGTGAAACGCTTAATTACTCGACTGCATCAACAGAATCATTTAATCATTTCGGTTAATGATTCTAGGTTCGTCGGGCCCAACAGGAGTTTTTATTCTCAAACGATATCAGAGGGTTTTGCAGGAATTATGGAAATTCCATTCTCGATGCGATTAGTACCTTCCCTAGAAAGA------ATAGCAAAATATCAGAATTTACGATCTATTCATTCAATATTTCCCTTTTTAGAGGACAAATTATCACATTTATATTATGTGTCAGATATACTAATACCCCACCCAATCCATCTGGAAATCTTGCTTCAAACTCTTCGCACCCGGATACGAGATGCTCCTTCTTTGCATTTATTGAGATGCTTTCTACACGAGCATCATAATTGGAATAGCCTTATTACTCCAAAGAAATCCACTTCCATTTTTTCAAAGGAAAATCAAAGATTATTCTTGTTCTTGTATAATTCTCATGTATATGAATGCGAATCCGTATTAGTTTTCCTTCGTAAACAATCCTCTCATTTACGGTCAATATCTTCTCTAGCCTTTCTTGAGAGAACACATTTTTATGGAAAAATAAAACATCTTGTAGTGGCACCTCGTAATGATTCTCAAAGGACCCTGCTCCTCTGGTTCTTCAAGGAACCCTTGATGCATTATGTTAGGTATCAAGGAAAATCAATTATGGCTTCAAGGTGTACTAATTTACTGATGAAGAAATGGAAATATTACCTTGTTAATTTCTGGCAATGTCATTTTCACTTATGGTCTCAACCGGGTGGGATCCATATAAATGAATTATCCAATCATTCTTTCTATTTTCTGGGCTATCTTTCAGGTGTACGACTAATGCCTTGGGTGATAAGGAGTCAAATGCTAGAGAATTCATTTATGATCGATACTGCTATTAAGAGATTCGATACAATAGTCCCAATTTTTCCTCTGATTGGATCGTTGGTTAAAGCGAAATTCTGTAACGTATCAGGGTATCCTATTAGTAAATCAGTCTGGGCCGATTCGTCGGATTCTGATATTATTGCTCGATTCGGGTGGATATGCAGAAATCTCTCTCATTATCACAGCGGATCCTCAAAAAAACACAGYTTGTGTCGAATAAAGTATATACTTCGACTTTCGTGTGCTAGAACTCTAGCTCGTAAACATAAAAGTACGGTACGCGCAATCTGTAAGAGATTAGGTTCGAAACTATTGGAAGAGTTCCTTACAGAGGAACAAGAAATTGTTTCTTTCATCTTCCGAGGAACCCGTTTACGTAGTGAACGGATTTGGTATTTGGATATTATCCGTATCAACGGTCTGGTCCCCCATTCATAA-TATGCGTCGCTCCTCCTCCCCCC--ACCCCGAGTTCGGAATGGATGGAAGGAGGAGCGGAGGATTGGCCTTCGGTGTTTTGTGGGTGTGCCGTCGGCTGAAATGTTGGC-TCACGGCACGATGCGGTGAGGCAAGCGGTGGATTACCATAGCCGTGCACTCTGTGTGCGGTGGATTGCCGCAGCTCGCAGGAAGTGTCGGAAGCT--TGCTGGAACTCTAAAGGCGATTTCTCGTCTTCAGC-
	'Nuphar_ozarkana'                     ATGGAGAAATTGCAATACGAATTGCAAGGCTATTTAGAAATAGATAGATACCGGAAACAGCGCTTCCTATATCCACTTCTTTTTCGGGAGTATATCTATGCACTTGCTCATGATCATGGTTTAAATAGTTCGATTTTTATGAAACCCACGGAAAATTTAGGTTATGACAATGACAATAAATCTAGTTCACTAATTGTGAAACGCTTAATTACTCGACTGCATCAACAGAATCATTTAATCATTTCGGTTAATGATTCTAGGTTCGTTGGGCCCAACAGGAGTTTTTATTCTCAAACGATATCAGAGGGTTTTGCAGGAATTATGGAAATTCCATTCTCGATGCGATTAGTACCTTCCCTAGAAAGA------ATAGCAAAATATCAGAATTTACGATCTATTCATTCAATATTTCCCTTTTTAGAGGACAAATTATCACATTTATATTATGTGTCAGATATACTAATACCCCACCCAATCCATCTGGAAATCTTGCTTCAAACTCTTCGCACCCGGATACGAGATGCTCCTTCTTTGCATTTATTGAGATGCTTTCTACACGAGCATCATAATTGGAATAGCCTTATTACTCCAAAGAAATCCACTTCCATTTTTTCAAAGGAAAATCAAAGATTATTCTTGTTCTTGTATAATTCTCATGTATATGAATGCGAATCCGTATTAGTTTTCCTTCGTAAACAATCCTCTCATTTACGGTCAATATCTTCTCTAGCCTTTCTTGAGAGAACACATTTTTATGGAAAAATAAAACATCTTGTAGTGGCACCTCGTAATGATTCTCAAAGGACCCTGCTCCTCTGGTTCTTCAAGGAACCCTTGATGCATTATGTTAGGTATCAAGGAAAATCAATTATGGCTTCAAGGTGTACTAATTTACTGATGAAGAAATGGAAATATTACCTTGTTAATTTCTGGCAATGTCATTTTCACTTATGGTCTCAACCGGGTGGGATCCATATAAATGAATTATCCAATCATTCTTTCTATTTTCTGGGCTATCTTTCAGGTGTACGACTAATGCCTTGGGTGATAAGGAGTCAAATGCTAGAGAATTCATTTATGATCGATACTGCTATTAAGAGATTCGATACAATAGTCCCAATTTTTCCTCTGATTGGATCGTTGGTTAAAGCGAAATTCTGTAACGTATCAGGGTATCCTATTAGTAAATCAGTCTGGGCCGATTCGTCGGATTCTGATATTATTGCTCGATTCAGGTGGATATGCAGAAATCTCTCTCATTATCACAGCGGATCCTCAAAAAAACACAGYTTGTGTCGAATAAAGTATATACTTCGACTTTCGTGTGCTAGAACTCTAGCTCGTAAACATAAAAGTACGGTACGCGCAATCTGTAAGAGATTAGGTTCGAAACTATTGGAAGAGTTCCTTACAGAGGAACAAGAAATTGTTTCTTTCATCTTCCGAGGAACCCGTTTACGTAGTGAACGGATTTGGTATTTGGATATTATCCGTATCAACGGTCTGGTCCCCCATTCATAA-TATGCGTCGCTCCTCCTCCCCCC--ACCCCGAGTTCGGAATGGATGGAAGGAGGAGCGGAGGATTGGCCTTCGGTGTTTTGTGGGTGTGCCGTCGGCTGAAATGTTGGC-TCACGGCACGATGCGGTGAGGCAAGCGGTGGATTACCATAGCCGTGCACTCTGTGTGCGGTGGATTGCCGCAGCTCGCAGGAAGTGTCGGAAGCT--TGCTGGAACTCTAAAGGCGATTTCTCGTCTTCAGC-
	'Nuphar_polysepala'                   ATGGAGAAATTGCAATACGAATTGCAAGGCTATTTAGAAATAGATAGATACCGGAAACAGCGCTTCCTATATCCACTTCTTTTTCGGGAGTATATCTATGCACTTGCTCATGATCATGGTTTAAATAGTTC?ATTTTTATGAAACCCACGGAAAATTTAGGTTATGACAATGACAATAAATCTAGTTCACTAATTGTGAAACGCTTAATTACTCGACTGCATCAACAGAATCATTTAATCATTTCGGTTAATGATTCTAGGTTCGTTGGGCCCAACAGGAGTTTTTATTCTCAAACGATATCAGAGGGTTTTGCAGGAATTATGGAAATTCCATTCTCGATGCGATTAGTACCTTCCCTAGAAAGA------ATAGCAAAATATCAGAATTTACGATCTATTCATTCAATATTTCCCTTTTTAGAGGACAAATTATCACATTTATATTATGTGTCAGATATACTAATACCCCACCCAATCCATCTGGAAATCTTGCTTCAAACTCTTCGCACCCGGATACGAGATGCTCCTTCTTTGCATTTATTGAGATGCTTTCTACACGAGCATCATAATTGGAATAGCCTTATTACTCCAAAGAAATCCACTTCCATTTTTTCAAAGGAAAATCAAAGATTATTCTTGTTCTTGTATAATTCTCATGTATATGAATGCGAATCCGTATTAGTTTTCCTTCGTAAACAATCCTCTCATTTACGGTCAATATCTTCTCTAGCCTTTCTTGAGAGAACACATTTTTATGGAAAAATAAAACATCTTGTAGTGGCACCTCGTAATGATTCTCAAAGGACCCTGCCCCTCTGGTTCTTCAAGGAACCCTTGATGCATTATGTTAGGTATCAAGGAAAATCAATTATGGCTTCAAGGTGTACTAATTTACTGATGAAGAAATGGAAATATTACCTTGTTAATTTCTGGCAATGTCATTTTCACTTATGGTCTCAACCGGGTGGGATCCATATAAATGAATTATCCAATCATTCTTTCTATTTTCTGGGCTATCTTTCAGGTGTACGACTAATGCCTTGGGTGATAAGGAGTCAAATGCTAGAGAATTCATTTATGATCGATACTGCTATTAAGAGATTCGATACAATAGTCCCAATTTTTCCTCTGATTGGATCGTTGGTTAAAGCGAAATTCTGTAACGTATCAGGGTATCCTATTAGTAAATCAGTCTGGGCCGATTCGTCGGATTCTGATATTATTGCTCGATTCGGGTGGATATGCAGAAATCTCTCTCATTATCACAGCGGATCCTCAAAAAAACACAGYTTGTGTCGAATAAAGTATATACTTCGACTTTCGTGTGCTAGAACTCTAGCTCGTAAACATAAAAGTACGGTACGCGCAATCTGTAAGAGATTAGGTTCGAAACTATTGGAAGAGTTCCTTACAGAGGAACAAGAAATTGTTTCTTTCATCTTCCGAGGAACCCGTTTACGTAGTGAACGGATTTGGTATTTGGATATTATCCGTATCAACGGTCTGGTCCCCCATTCATAA-TATGCGTCGCTCCTCCTCCCCCC--ACCCCGAGTTCGGAATGGATGGAAGGAGGAGCGGAGGATTGGCCTTCGGTGTTTTGTGGGTGTGCCGTCGGCTGAAATGTTGGC-TCACGGCACGATGCGGTGAGGCAAGCGGTGGATTACCATAGCCGTGCACTCTGTGTGCGGTGGATTGCCGCAGCTCGCAGGAAGTGTCGGAAGCT--TGCTGGAACTCTAAAGGCGATTTCTCGTCTTCAGC-
	'Nuphar_microphylla'                  ATGGAGAAATTGCAATACGAATTGCAAGGCTATTTAGAAATAGATAGATACCGGAAACAGCGCTTCCTATATCCACTTCTTTTTCGGGAGTATATCTATGCACTTGCTCATGATCATGGTTTAAATAGTTCGATTTTTATGAAACCCACGGAAAATTTAGGTTATGACAATGACAATAAATCTAGTTCACTAATTGTGAAACGCTTAATTACTCGACTGCATCAACAGAATCATTTAATCATTTCGGTTAATGATTCTAGGTTCGTTGGGCCCAACAGGAGTTTTTATTCTCAAACGATATCAGAGGGTTTTGCAGGAATTATGGAAATTCCATTCTCGATGCGATTAGTACCTTCTCTAGAAAGA------ATAGCAAAATATCAGAATTTACGATCTATTCATTCAATATTTCCCTTTTTAGAGGACAAATTATCACATTTATATTATGTGTCAGATATACTAATACCCCACCCAATCCATCTGGAAATCTTGCTTCAAACTCTTCGCACCCGGATACGAGATGCTCCTTCTTTGCATTTATTGAGATGCTTTCTACACGAGCATCATAATTGGAATAGCCTTATTACTCCAAAGAAATCCATTTCCATTTTTTCAAAGGAAAATCAAAGATTATTCTTGTTCTTGTATAATTCTCATGTATATGAATGCGAATCCGTATTAGTTTTCCTTCGTAAACAATCCTCTCATTTACGGTCAATATCTTCTCTAGCCTTTCTTGAGAGAACACATTTTTATGGAAAAATAAAACATCTTGTAGTGGCACCTCGTAATGATTCTCAAAGGACCCTGCCCCTCTGGTTCTTCAAGGAACCCTTGATGCATTATGTTAGGTATCAAGGAAAATCAATTATGGCTTCAAGGTGTACTAATTTACTGATGAAGAAATGGAAATATTACCTTGTCAATTTCTGGCAATGTCATTTTCACTTATGGTCTCAACCGGGTGGGATCCATATAAATGAATTATCCAATCATTCTTTCTATTTTCTGGGCTATCTTTCAGGTGTACGACTAATGCCTTGGGTGATAAGGAGTCAAATGCTAGAGAATTCATTTATGATCGATACTGCTATTAAGAGATTCGATACAATAGTCCCAATTTTTCCTCTGATTGGATCGTTGGTTAAAGCGAAATTCTGTAACGTATCAGGGTATCCTATTAGTAAATCAGTCTGGGCCGATTCGTCGGATTCTGATATTATTGCTCGATTCGGGTGGATATGCAGAAATCTCTCTCATTATCACAGCGGATCCTCAAAAAAACACAGYTTGTGTCGAATAAAGTATATACTTCGACTTTCGTGTGCTAGAACTCTAGCTCGTAAACATAAAAGTACGGTACGCGCAATCTGTAAGAGATTAGGTTCGAAACTATTGGAAGAGTTCCTTACAGAGGAACAAGAAATTGTTTCTTTCATCTTCCGAAGAACCCGTTTACGTAGTGAACGGATTTGGTATTTGGATATTATCCGTATCAACGGTCTGGTCCCCCATTCATAA-TATGCGTCGCTCCTCCTCCCCCCC-ACCCTGAGTTCGGAATGGATGGAGGGAGAGCGGAGGATTGGCCTTCGG---TTTTATGGGTGTGCCGTCGGCTGAAATGTTGGC-TCACGGCACGATGCGGTGAGGCAAGCGGTGGATTACCATAGCCGTGCACTCTGTGTGCGGTGGATTGCCGCAGCTCGCAGGAAGTGTCGGGAGTT--TGCTGGAACTCTAAAGGCGATTTCTCGACT-TCAGC
	'Nuphar_rubrodisca'                   ATGGAGAAATTGCAATACGAATTGCAAGGCTATTTAGAAATAGATAGATACCGGAAACAGCGCTTCCTATATCCACTTCTTTTTCGGGAGTATATCTATGCACTTGCTCATGATCATGGTTTAAATAGTTCGATTTTTATGAAACCCACGGAAAATTTAGGTTATGACAATGACAATAAATCTAGTTCACTAATTGTGAAACGCTTAATTACTCGACTGCATCAACAGAATCATTTAATCATTTCGGTTAATGATTCTAGGTTCGTTGGGCCCAACAGGAGTTTTTATTCTCAAACGATATCAGAGGGTTTTGCAGGAATTATGGAAATTCCATTCTCGATGCGATTAGTACCTTCTCTAGAAAGA------ATAGCAAAATATCAGAATTTACGATCTATTCATTCAATATTTCCCTTTTTAGAGGACAAATTATCACATTTATATTATGTGTCAGATATACTAATACCCCACCCAATCCATCTGGAAATCTTGCTTCAAACTCTTCGCACCCGGATACGAGATGCTCCTTCTTTGCATTTATTGAGATGCTTTCTACACGAGCATCATAATTGGAATAGCCTTATTACTCCAAAGAAATCCATTTCCATTTTTTCAAAGGAAAATCAAAGATTATTCTTGTTCTTGTATAATTCTCATGTATATGAATGCGAATCCGTATTAGTTTTCCTTCGTAAACAATCCTCTCATTTACGGTCAATATCTTCTCTAGCCTTTCTTGAGAGAACACATTTTTATGGAAAAATAAAACATCTTGTAGTGGCACCTCGTAATGATTCTCAAAGGACCCTGCCCCTCTGGTTCTTCAAGGAACCCTTGATGCATTATGTTAGGTATCAAGGAAAATCAATTATGGCTTCAAGGTGTACTAATTTACTGATGAAGAAATGGAAATATTACCTTGTCAATTTCTGGCAATGTCATTTTCACTTATGGTCTCAACCGGGTGGGATCCATATAAATGAATTATCCAATCATTCTTTCTATTTTCTGGGCTATCTTTCAGGTGTACGACTAATGCCTTGGGTGATAAGGAGTCAAATGCTAGAGAATTCATTTATGATCGATACTGCTATTAAGAGATTCGATACAATAGTCCCAATTTTTCCTCTGATTGGATCGTTGGTTAAAGCGAAATTCTGTAACGTATCAGGGTATCCTATTAGTAAATCAGTCTGGGCCGATTCGTCGGATTCTGATATTATTGCTCGATTCGGGTGGATATGCAGAAATCTCTCTCATTATCACAGCGGATCCTCAAAAAAACACAGYTTGTGTCGAATAAAGTATATACTTCGACTTTCGTGTGCTAGAACTCTAGCTCGTAAACATAAAAGTACGGTACGCGCAATCTGTAAGAGATTAGGTTCGAAACTATTGGAAGAGTTCCTTACAGAGGAACAAGAAATTGTTTCTTTCATCTTCCGAAGAACCCGTTTACGTAGTGAACGGATTTGGTATTTGGATATTATCCGTATCAACGGTCTGGTCCCCCATTCATAA-TATGCGTCGCTCCTCCTCCCCCC--ACCCCGAGTTCGGAATGGATGGAAGGAGGAGCGGAGGATTGGCCTTCGGTGTTTTGTGGGTGTGCCGTCGGCTGAAATGTTGGC-TCACGGCACGATGCGGTGAGGCAAGCGGTGGATTACCATAGCCGTGCACTCTGTGTGCGGTGGATTGCCGCAGCTCGCAGGAAGTGTCGGAAGCT--TGCTGGAACTCTAAAGGCGATTTCTCGTCTTCAGC-
	'Nuphar_pumila'                       ATGGAGAAATTGCAATACGAATTGCAAGGCTATTTAGAAATAGATAGATACCGGAAACAGCGCTTCCTATATCCACTTCTTTTTCGGGAGTATATCTATGCACTTGCTCATGATCATGGTTTAAATAGTTCGATTTTTATGAAACCCACGGAAAATTTAGGTTATGACAATGACAATAAATCTAGTTCACTAATTGTGAAACGCTTAATTACTCGACTGCATCAACAGAATCATTTAATCATTTCGGTTAATGATTCTAGGTTCGTTGGGCCCAACAGGAGTTTTTATTCTCAAACGATATCAGAGGGTTTTGCAGGAATTATGGAAATTCCATTCTCGATGCGATTAGTACCTTCTCTAGAAAGA------ATAGCAAAATATCAGAATTTACGATCTATTCATTCAATATTTCCCTTTTTAGAGGACAAATTATCACATTTATATTATGTGTCAGATATACTAATACCCCACCCAATCCATCTGGAAATCTTGCTTCAAACTCTTCGCACCCGGATACGAGATGCTCCTTCTTTGCATTTATTGAGATGCTTTCTACACGAGCATCATAATTGGAATAGCCTTATTACTCCAAAGAAATCCATTTCCATTTTTTCAAAGGAAAATCAAAGATTATTCTTGTTCTTGTATAATTCTCATGTATATGAATGCGAATCCGTATTAGTTTTCCTTCGTAAACAATCCTCTCATTTACGGTCAATATCTTCTCTAGCCTTTCTTGAGAGAACACATTTTTATGGAAAAATAAAACATCTTGTAGTGGCACCTCGTAATGATTCTCAAAGGACCCTGCCCCTCTGGTTCTTCAAGGAACCCTTGATGCATTATGTTAGGTATCAAGGAAAATCAATTATGGCTTCAAGGTGTACTAATTTACTGATGAAGAAATGGAAATATTACCTTGTCAATTTCTGGCAATGTCATTTTCACTTATGGTCTCAACCGGGTGGGATCCATATAAATGAATTATCCAATCATTCTTTCTATTTTCTGGGCTATCTTTCAGGTGTACGACTAATGCCTTGGGTGATAAGGAGTCAAATGCTAGAGAATTCATTTATGATCGATACTGCTATTAAGAGATTCGATACAATAGTCCCAATTTTTCCTCTGATTGGATCGTTGGTTAAAGCGAAATTATGTAACGTATCAGGGTATCCTATTAGTAAATCAGTCTGGGCCGATTCGTCGGATTCTGATATTATTGCTCGATTCGGGTGGATATGCAGAAATCTCTCTCATTATCACAGCGGATCCTCAAAAAAACACAGYTTGTGTCGAATAAAGTATATACTTCGACTTTCGTGTGCTAGAACTCTAGCTCGTAAACATAAAAGTACGGTACGCGCAATCTGTAAGAGATTAGGTTCGAAACTATTGGAAGAGTTCCTTACAGAGGAACAAGAAATTGTTTCTTTCATCTTCCGAAGAACCCGTTTACGTAGTGAACGGATTTGGTATTTGGATATTATCCGTATCAACGGTCTGGTCCCCCATTCATAA-TATGCGTCGCTCCTCCTCCCCCCCAACCCTGAGTTCGGAATGGATGGAGGGAGGAGCGGAGGATTGGCCTTCGGTGTTTTATGGGTGTGCCGTCGGCTGAAATGTTGGC-TCGCGGCACGATGCGGTGAGGCAAGCGGTGGATTACCATAGCCGTGCACTCTGTGTGCGGTGGATTGCCGCAGCTCGCAGGAAGTGTCGGGAGTT--TGCTGGAACTCTAAAGGCGATTTCTCGTCT-CAGCT
	'Nuphar_oguraensis'                   ATGGAGAAATTGCAATACGAATTGCAAGGCTATTTAGAAATAGATAGATACCGGAAACAGCGCTTCCTATATCCACTTCTTTTTCGGGAGTATATCTATGCACTTGCTCATGATCATGGTTTAAATAGTTCGATTTTTATGAAACCCACGGAAAATTTAGGTTATGACAATGACAATAAATCTAGTTCACTAATTGTGAAACGCTTAATTACTCGACTGCATCAACAGAATCATTTAATCATTTCGGTTAATGATTCTAGGTTCGTTGGGCCCAACAGGAGTTTTTATTCTCAAACGATATCAGAGGGTTTTGCAGGAATTATGGAAATTCCATTCTCGATGCGATTAGTACCTTCTCTAGAAAGA------ATAGCAAAATATCAGAATTTACGATCTATTCATTCAATATTTCCCTTTTTAGAGGACAAATTATCACATTTATATTATGTGTCAGATATACTAATACCCCACCCAATCCATCTGGAAATCTTGCTTCAAACTCTTCGCACCCGGATACGAGATGCTCCTTCTTTGCATTTATTGAGATGCTTTCTACACGAGCATCATAATTGGAATAGCCTTATTACTCCAAAGAAATCCATTTCCATTTTTTCAAAGGAAAATCAAAGATTATTCTTGTTCTTGTATAATTCTCATGTATATGAATGCGAATCCGTATTAGTTTTCCTTCGTAAACAATCCTCTCATTTACGGTCAATATCTTCTCTAGCCTTTCTTGAGAGAACACATTTTTATGGAAAAATAAAACATCTTGTAGTGGCACCTCGTAATGATTCTCAAAGGACCCTGCCCCTCTGGTTCTTCAAGGAACCCTTGATGCATTATGTTAGGTATCAAGGAAAATCAATTATGGCTTCAAGGTGTACTAATTTACTGATGAAGAAATGGAAATATTACCTTGTCAATTTCTGGCAATGTCATTTTCACTTATGGTCTCAACCGGGTGGGATCCATATAAATGAATTATCCAATCATTCTTTCTATTTTCTGGGCTATCTTTCAGGTGTACGACTAATGCCTTGGGTGATAAGGAGTCAAATGCTAGAGAATTCATTTATGATCGATACTGCTATTAAGAGATTCGATACAATAGTCCCAATTTTTCCTCTGATTGGATCGTTGGTTAAAGCTAAATTCTGTAACGTATCAGGGTATCCTATTAGTAAATCAGTCTGGGCCGATTCGTCGGATTCTGATATTATTGCTCGATTCGGGTGGATATGCAGAAATCTCTCTCATTATCACAGCGGATCCTCAAAAAAACACAGYTTGTGTCGAATAAAGTATATACTTCGACTTTCGTGTGCTAGAACTCTAGCTCGTAAACATAAAAGTACGGTACGCGCAATCTGTAAGAGATTAGGTTCGAAACTATTGGAAGAGTTCCTTACAGAGGAACAAGAAATTGTTTCTTTCATCTTCCGAAGAACCCGTTTACGTAGTGAACGGATTTGGTATTTGGATATTATCCGTATCAACGGTCTGGTCCCCCATTCATAA-TATGCGTCGCTCCTCCTCCCC----ACCCTGAGTTCGGAAT-----------------------------------TTTTATGGGTGTGCCGTCGGCTGAAATGTTGGC-TCACGGCACGATGCGGTGAGGCAAGCGGTGGATTACCATAGCCGTGCACTCTGTGTGCGGTGGATTGCCGCAGCTCGCAGGAAGTGTCGGGAGTT--TGCTGGAACTCTAAAGGCGATTTC------------
	'Nuphar_lutea'                        ATGGAGAAATTGCAATACGAATTGCAAGGCTATTTAGAAATAGATAGATACCGGAAACAGCGCTTCCTATATCCACTTCTTTTTCGGGAGTATATCTATGCACTTGCTCATGATCATGGTTTAAATAGTTCGATTTTTTATGAACCCACGGAAAATTTAGGTTATGACAATGACAATAAATCTAGTTCACTAATTGTGAAACGCTTAATTACTCGACTGCATCAACAGAATCATTTAATCATTTCGGTTAATGATTCTAGGTTCGTTGGGCCCAACAGGAGTTTTTATTCTCAAACGATATCAGAGGGTTTTGCAGGAATTATGGAAATTCCATTCTCGATGCGATTAGTACCTTCCCTAGAAAGA------ATAGCAAAATATCAGAATTTACGATCTATTCATTCAATATTTCCCTTTTTAGAGGACAAATTATCACATTTATATTATGTGTCAGATATACTAATACCCCACCCAATCCATCTGGAAATCTTGCTTCAAACTCTTCGCACCCGGATACGAGATGCTCCTTCTTTGCATTTATTGAGATGCTTTCTACACGAGCATCATAATTGGAATAGCCTTATTACTCCAAAGAAATCCATTTCCATTTTTTCAAAGGAAAATCAAAGATTATTCTTGTTCTTGTATAATTCTCATGTATATGAATGCGAATCCGTATTAGTTTTCCTTCGTAAACAATCCTCTCATTTACGGTCAATATCTTCTCTAGCCTTTCTTGAGAGAACACATTTTTATGGAAAAATAAAACATCTTGTAGTGGCACCTCGTAATGATTCTCAAAGGACCCTGCCCCTCTGGTTCTTCAAGGAACCCTTGATGCATTATGTTAGGTATCAAGGAAAATCAATTATGGCTTCAAGGTGTACTAATTTACTGATGAAGAAATGGAAATATTACCTTGTCAATTTCTGGCAATGTCATTTTCACTTATGGTCTCAACCGGGTGGGATCCATATAAATGAATTATCCAATCATTCTTTCTATTTTCTGGGCTATCTTTCAGGTGTACGACTAATGCCTTGGGTGATAAGGAGTCAAATGCTAGAGAATTCATTTATGATCGATACTGCTATTAAGAGATTCGATACAATAGTCCCAATTTTTCCTCTGATTGGATCGTTGGTTAAAGCGAAATTCTGTAACGTATCAGGGTATCCTATTAGTAAATCAGTCTGGGCCGATTCGTCGGATTCTGATATTATTGCTCGATTCGGGTGGATATGCAGAAATCTCTCTCATTATCACAGCGGATCCTCAAAAAAACACAGTTTGTGTCGAATAAAGTATATACTTCGACTTTCGTGTGCTAGAACTCTAGCTCGTAAACATAAAAGTACGGTACGCGCAATCTGTAAGAGATTAGGTTCGAAACTATTGGAAGAGTTCCTTACAGAGGAACAAGAAATTGTTTCTTTCATCTTCCGAAGAACCCGTTTACGTAGTGAACGGATTTGGTATTTGGATATTATCCGTATCAACGGTCTGGTCCCCCATTCATAACTATGCGTCGCTCCTCCTCCCCCCC-ACCCTGAGTTCGGAATGGATGGAGGGAGGAGCGGAGGATTGGCCTTCGGTGTTTTATGGGTGTGCCGTCGGCTGAAATGTTGGCCTCACGG-ACGATGCGGTGAGGCAAGCGGTGGATTACCATAGCCGCGCACTCTGTGTGCGGTGGATTGCCGCAGCTCGCAGGAAGTGTCGGGAGTT--TGCTGGAACTCTAAAGGCGATTTCTCGTCT-CAGCT
	'Nuphar_orbiculata'                   ATGGAGAAATTGCAATACGAATTGCAAGGCTATTTAGAAATAGATAGATACCGGAAACAGCGCTTCCTATATCCACTTCTTTTTCGGGAGTATATCTATGCACTTGCTCATGATCATGGTTTAAATAGTTCGATTTTTATGAAACCCACGGAAAATTTAGGTTATGACAATGACAATAAATCTAGTTCACTAATTGTGAAACGCTTAATTACTCGACTGCATCAACAGAATCATTTAATCATTTCGGTTAATGATTCTAGGTTCGTCGGGCCCAACAGGAGTTTTTATTCTCAAACGATATCAGAGGGTTTTGCAGGAATTATGGAAATTCCATTCTCGATGCGATTAGTACCTTCCCTAGAAAGA------ATAGCAAAATATCAGAATTTACGATCTATTCATTCAATATTTCCCTTTTTAGAGGACAAATTATCACATTTATATTATGTGTCAGATATACTAATACCCCACCCAATCCATCTGGAAATCTTGCTTCAAACTCTTCGCACCCGGATACGAGATGCTCCTTCTTTGCATTTATTGAGATGCTTTCTACACGAGCATCATAATTGGAATAGCCTTATTACTCCAAAGAAATCCACTTCCATTTTTTCAAAGGAAAATCAAAGATTATTCTTGTTCTTGTATAATTCTCATGTATATGAATGTGAATCCGTATTAGTTTTCCTTCGTAAACAATCCTCTCATTTACGGTCAATATCTTCTCTAGCCTTTCTTGAGAGAACACATTTTTATGGAAAAATAAAACATCTTGTAGTGGCACCTCGTAATGATTCTCAAAGGACCCTGCTCCTCTGGTTCTTCAAGGAACCCTTGATGCATTATGTTAGGTATCAAGGAAAATCAATTATGGCTTCAAGGTGTACTAATTTACTGATGAAGAAATGGAAATATTACCTTGTTAATTTCTGGCAA----------------------------------------------------------------------------------------------------------------------------------------------------------------------------------------------------------------------------------------------------------------------------------------------------------------------------------------------------------------------------------------------------------------------------------------------------------------------------------------------------------------------------------------------------------------------------------------------------------TATGCGTCGCTCCTCCTCCCCCCCCACCCCGAGTTCGGAATGGATGGAAGGAGGAG-GGAGGATTGGCCTTCGGTGTTTTGTGGGTGTGCCGTCGGCTGAAATGTTGGC-TCACGGCACGATGCGGTGAGGCAAGCGGTGGATTACCATAGCCGTGCACTCTGTGTGCGGTGGATTGCCGCAGCTCGCAGGAAGTGTCGGAAGCT--TGCTGGAACTCTAAAGGCGATTTCTCGTCTTCAGC-
	'Nymphaea_oxypetala'                  ATGGATAAATTGCAATACGAATTGCAAGGCTATTTAGAAATAGATAGATACCGGAAACAGCGCTTCTTATATCCACTTCTTTTTCGGGAGTATATCTATGCACTTGCTCATGATCATGGTTTAAATAGTTCGATTTTTTATGAACCCACGGAAAATTTAGGTTATGACAATGACAATAAATCTAGTTCACTAATTGTGAAACGCTTAATTACTCGACTGCATCAACAGAATCATTTGACCATTTCGGTTAATGATTCTAGGCTCGTTGGGCCCAACAGGAGTTTTTATTCTCAAACGATACCAGAGGGTTTTGCAGGAATTATGGAAATTCCATTCTCGGTGCGATTAGTATCTTCCCTAGAAAGAGAAAGAATAGCAAAATATCAGAATTTACGATCTATTCATTCAATATTTCCCTTTTTAGAGGACAAATTATCACATTTATCTTATGTTTCAGATATACTAATACCCTACCCAATCCATCTGGAAATCTTGTTTCAAACTCTTCGCACTCGGATACGAGATGCTCCTTCTTTGCATTTATTGAGATGTTTTCTACACGAGCATCATAATTGGAATAGCCTTATTACTTCAAATAAATCCATTTCCATTTTTTCAAAGGAAAATCAAAGATTATTCTTGTTCTTGTATAATTCTCATGTATATGAATGCGAATCCGTATTAGTTTTCCTTCGTAAACAATCCTCTCATTTACGGTCAATATCTTCTCTAGCCTTTCTTGAGAGAACACATTTTTATGGAAAAATAAAACATCTTGTAGTGACGCCTCATAATGATTCTCAAAGGACCCTGCCCCTCTGGTTCTTCAAGGAACCTTTGATGCATTATGTTAGGTATCAAGGAAAATCCATTATGGCTTCAAGGTGTACTAATTTACTGATGAAGAAATGGAAATATTACCTTGTAAATTTCTGGCAATGTCATTTTCACTTATGGTCTCAACCGGGTAGGATCCATATAAATGAATTATCCAATCATTCTTTCTATTTTCTGGGCTATCTTTCAGGTGTACGACTAACGCCTTGGGTGATAAGGAGTCAAATGCTAGAGAATTCATTTATGATCGATACTGCTATTAAGAGATTCGATACAATAGTCCCAATTTTTCCTCTGATTGGATCGTTGGTTAAAGCAAAATTCTGTAACGTATCAGGGTATCCTATTAGTAAGTCAGTCTGGGCCGATTCGTCGGATTCTGATATTATTGCTCGATTCGGGTGGATATGCAGAAATCTCTCTCATTATCACAGCGGATCCTCAAAAAAACACAGTTTGTGTCGAATAAAGTATATACTTCGACTTTCGTGTGCTA???????????????????????????????????????????????????????????AAACTATTGGAAGAGTTCCTTACAGAGGAACACGAAATTGTTTCTTTCATCTTCCGAAGAACCCGTTTACGTAGTGAACGGATTTGGTATTTGGATATTATCCGTATCAATAGTCTGGTCCCCCATTCATAA----------------------------------------------------------------------------------------------------------------------------------------------------------------------------------------------------------------------------------------------------
	'Barclaya_longifolia'                 ATGGAGAAATTTCAATACGAATTGGAAGGCTATTTAGAAATAGAGAGATACCGGAAACAGCGCTTCCTATATCCACTTCTTTTTCGGGAGTATATCTATGCACTTGCTCATGATCATGGGTTAAATAGTTCGATTTTTTATGAACCCACGGAAAATTTAGGGTATGACAATGACAATAAATCTAGTTCACTAATTGTGAAACGCTTAATTACTCGACTGCATCAACAGAATCATTTGACCATTTCGGTTAATGATTCTAGGTTCGTTGGGCCCAACAGGAGTTTTTATTCTCAAACGATACCAGAGGGTTTTGCAGGAATTATGGAAATTCCATTCTCGATGCGATTAGTATCTTCCCTGGAAAGA------ATAACAAAATATCAGAATTTACGATCTATTCATTCAATATTTCCCTTTTTGGAGGACAAATTATCACATTTATATTATGTGTCAGATATACTAATACCCCACCCAATCCATTTGGAAATCTTGCTTCAAACTCTTCGCACCCGGATACGAGATGCTCCTTCTTTGCATTTATTGAGATGCTTTCTACACGAGCATAACAATTGGAATAGCCTTATTACTCTAAATAAATCCATTTTCCTTTTTTCAAAGGAAAATCAAAGATTATTCTTGTTCTTGTATAATTCTCATGTATATGAATGCGATTCCGTATTAGTTTTCCTTCGTAAACAATCCTCTCATYTACGGTCAATATCTTCTCTAGCCTTTCTTGAGAGAACACATTTTTATGGAAAAATAAAACATCTTGTAGTAACGCTTCGTAATGATTCTCAAAGGACCCTGCCCCTCTGGTTCCTCAAGGAACCTTTGATGCATTATGTTAGGTATCAAGGAAAATCAATTATGGCTTCAAGGTGTACTAATTTAATGATGAAGAAATGGAAATATTACCTTGTAAATTTCTGGCAATGTCATTTTCACTTATGGTCTCAACCGGGTGGGATCCATATAAATGAATTATCCAATCATTCCTTCCATTTTCTGGGCTATCTTTCAGGTGTACGACTAACGCCTTGGGTGATAAGGAGTCAAATGCTAGAGGATTCATTTATGATCGATACTGCTATTAAGAGATTCGATACAATAGTCCCAATTTTTCCTCTGATTGGATCGTTGGTTAAAGCGAAATTCTGTAACGTATCAGGGTATCCCATTAGTAAGTCAGTCTGGGCCGATTCGTCGGATTCTGATATTATTGCTCGATTCGGGTGGATATGCAGAAATCTCTCTCATTATCACAGTGGATCCTCAAAAAAACACAGTTTGTGTCGAATAAAGTATATACTTCGACTTTCGTGTGCTAGAACTCTAGCTCGTAAACATAAAAGTACGGTACGCGCAATCTGTAAAAGATTAGGTTCAAAACTATTGGAAGAGTTCCTTACGGAGGAACACGAAATTGTTTCTTTCATCTTCCGAAGAACCCGTTTACGTAGTGAACGGATTTGGTATTTGGATATTATCCGTATCAATGGTCTGGTCCCCCATTCATAA----CTATGCGTCGCCCTT--CCCCCTTCGTGCCTGC-CGCGAGCTGAGGAGAGGGGCGGAGGATTGGCCGTCGGCG-TCTCTTTTGGCGCCGTCGGCTGAAAT-GTTGGCCTGCGACTCGTTGCGGCGCGGCGAGCGGTGGATTGTCT--GTGCGCCTGGATGCGCGCAGCGGGCAGTCGCGT--TGCGCAGT--CGTAGGTCCTACGAAACTCAGAGGCAGG-----AGGAGCGCCCTGC--
	'Cycas_siamensis'                     ------------ATGGATAAGTTTCGAAGAAATGGAAAGGAAGATACATTCCGGCAGCGGCGTTTTCTATATCCACTCCTTTTTCAAGAAAATCTTTACGCAATTGCTTATGATCATTATTTAAGTAGATCAAGTTCCTTCGAATCGATGGAAAATTCAAGTTACAATGAT------CGATTCAGTTTCCTAACTGTAAAACGTTTAATTAGTCGGATACGTCAACAGAATGGTTCAATTGTTTCATTTGGAAATTACAACCTAGTTGGTCACAACAGGAATTTATATTCCGAATTGGTACTAGAAGGTTTGACAGTGGTTCTAGAAGTTACCTTCTCAATCCAATCGAAACATTATCTAGAAGGA------ATGAATGAATGGAATAGTTTCCGGTCCATCCATTCCATATTCCCTTTTATGGAAGACAAAATTCCACATTCCAATTTTCTCTTAGATATACGAATACCCCACTCTACTCATCCGGAAATTTTGGTTCGAACTTTTCGTTACTGGATCCAAGATGCTCCTTCTTTACACTCATTACGATCTGTTCTCCACGAACATCGAAATCTTATTCTTTCGGAGAATTTGGATCAATTGATTCTCATCGCTTCGAAAGAAAAGACAAGGTTATCCCTGTTCCTGTGGAATTATTATGTCTATGAATGTGAATCTCTTTTAGTTCCCCTTTGGAAACGATTTTCTTATTCACGATCATTGTCCTATGGAGCTTTTCTAGAGCGAACTACTTTTTATAGAAAGATCGAGCATATTGTCATATTTTCTCATAAATCTATTAAAGAGAAAAAAAGTATCTGGTTTTTGAAGGATCCTTCCATTCATTATGTGAAAGATAGAGAAAGATTTCTTATAGCTCTGAGGGGTACTTACCTTCTAGTGAAAAAATGGAGATATCATCTTACAAATTTTTGGCAGTGTCATTTTCATCTCCGGTCCCAACCATATCGGATATCTATCGATGAATTATCCAAGAATTGTTTTTCTTTCCTGGGCTATTTATTTAGCGTCCAAATGAAGACTTTCGTGGTTAAGATAAAAATGCTGGATGATTCATTCATTACCGATCCCATTACCAAGGAATTCGATCCAATAGCTCCAACTACGCTTTTGATTGGATATTTAGCTAAAGAAAGGTTTTGTGATATCTCAGGGCGCCCAACTGGTAGATTGGCCTGGACTGGTCTAACAGATGACAATATCCTCCATCGATTTGATCGAATTTGGAGAAACATCTTACATTATTACAGTGGATCCTCAAAGAAAGATGGTTTATATCGTATGAAGTATATACTTCGACTTCCATGTGCTAAAACTTTAGCCTGTAAACATAAAAGTGCGATACGCGTAGTTCGGGAAAGATTCGGTTCAGAACTATTCACGAAATCATCTCCAAAA-----------------------------------------------------------------------------------------------------------------CACACAATCGAAACCCCC-CATTGCCTGCGTGCGGGC-----GGGCTGGAGGGGAGCTGGCTGTCCGTG-TCCCTTGGGACACCGTCGGCTTAACCGGAGCGCTCCCGT--TGTCGGGCATCGGCGAGCGGTGGTTCGGTCGCTTGGACGATCGTACGCGGCACCGTAAGTGCACGGCCGCGGGGAAGGCGC-CC-TCGACTTGATCACTCGGGAGGCCTAGGCTTCGGCCGGAGT
	'Cycas_revoluta'                      ------------------------------------------------------------------------------------------------------------------CATTATTTAAGTAGATCAAGTTCCTTCGAATCGATGGAAAATTCAAGTTACAATGAT------CGATTCAGTTTCCTAACTGTAAAACGTTTAATTAGTCGGATACGTCAACAGAATGGTTCAATTGTTTCATTTGGAAATTACAACCTAGTTGGTCACAATAGGAATTTCTATTCCGAATTGGTACTAGAAGGTTTGACAGTGGTTCTAGAAGTTACCTTCTCAATCCAATCGAAACATTATCTAGAAGGA------ATGAATGAATGGAATAGTTTCCGGTCCATCCATTCCATATTCCCTTTTATGGAAGACAAAATTCCACATTCCAATTTTCTCTTAGATATACGAATACCCCACTCTACTCATCCGGAAATTTTGGTTCGAACTTTTCGTTACTGGATCCAAGATGCTCCTTCTTTACACTCATTACGATCTGTTCTCCACGAACATCGAAATCTTATTCTTTCGGAGAATTTGGATCAATTGATTCTCATCGCTTCGAAAGAAAAGACAAGGTTATCCCTGTTCCTGTGGAATTATTATGTCTATGAATGTGAATCTCTTTTAGTTCCCCTTTGGAAACGATTTTCTTATTCACGATCATTGTCCTATGGAGCTTTTCTAGAGCGAACTACTTTTTATAGAAAGATCGAGCATATTGTCATATTTTCTCATAAATCTATTAAAGAGAAAAAAAGGATCTGGTTTTTGAAGGATCCTTCCATTCATTATGTGAAAGATAGAGAAAGATTTCTTATAGCTCTGAGGGGTACTTACCTTCTAGTGAAAAAATGGAGATATCATCTTACAAATTTTTGGCAGTGTCATTTTCATCTCCGGTCCCAACCATATCGGATGTCTATCGATGAATTATCCAAGAATTGTTTTTCTTTCCTGGGCTATTTATTTAGCGTCCAAATGAAGACTTTCGTGGTTAAGATAAAAATGCTGGATGATTCATTCATTACCGATCCCATTACCAAGGAATTCGATCCAATAGCTCCAACTACACTTTTGATTGGATATTTAGCTAAAGAAAGGTTTTGTGATATCTCAGGGCGCCCAACTGGTAGATTGGCCTGGACTGGTCTAACAGATGACAATATCCTCCATCGATTTGATCGAATTTGGAGAAACATCTTACATTATTACAGTGGATCCTCAAAGAAAGATGGTTTATATCGTATGAAGTATATACTTCGACTTCCGTGTGCTA-------------------------------------------------------------------------------------------------------------------------------------------------------------------------------------------------------CACACAATCGAATCGCCC-CATTGCCTGCGTGCGGGC-----GG--TGGAGGGGAGCTGGCTGTCCGTG-TCCCTTGTGACACCGTCGGCTTAACCGGAGGGCTCTCGT--TGTCGGGCATCGGCGAGCGGTGGTTCGGTCGCCTGGCCGATCGTACGCGACACCGTAAGTGCACGGCCGCGGGGAAGGCCCTCC-TCGACTTGATCACTCGGGAGGCCTAGGCTTCGGCCGGAGT
	'Ginkgo_biloba'                       ------------ATGGATAAGTTCAAAAGAGACGGAGAAGAATATATATCCTATCAACGACGTTTTTTATATCCACTCCTTTTTCAGGAGGATCTTTACGCAATTGCTTATGATCATTATTTCAATAGATCGAGTTGCTTCGAACCGATGGAAAATTCAAGTTCCAACGAT------CGATTTAGTTTCCTAACTGTAAAACGTTTGATTAGTCGAATACATCAACAGAATGATTTAATCATTTCATTTTTGAATTGCGATCTTGTTGGTCACAACAGCAGTTTCTATTCTGAATTGGTACTAGAAGGTCCGACAGTGGTTCTGGAAGTTCCGTTCTTGATGCGATCGAAACATTCTCTAGAAAAA------AAGAATGAATGGAAGAGTTTCCGATCTATTCATTCGATATTTTCCTTTATGGAGGACAAATTTCCACATCCCAATTCGATCTCGGATATGCGAATACCCCACTCTATTCATTCGGAAATTTTTATTCGAACCTTTCGTCGCTGGGTTCGAGATGCTCCTTCTTTACACTTATCACGATCTGTTCTCCACGAACATCGGAATAGT------TCGGAGAATTTGTATAAATCGATTCTCATCGCTCCGGAAGGAAATACAAAGTTCTTTCTGTTTCTGTGGAATTATTATGCTTATGAATGTGAATCTCTCCTAGTTCCCCTTCGGAAACGATCTTCTCATTCACGATTGTTGTCCTATGGAGCTTTTCTCGAGCAAATTCATTCTTATCGAAAGATCGAACATATTGTCATATTTTCCCGTCG---------TAAAGCAAAAAGTATCTGGTCTTTGAAGGATTCTTCCATTTCTTATGTAAGGTATGGGGAAAGATCTATTATGGCTCTGAAGGGTGCTCACTCCCCAGTCAGGAGATGGAGATATTATCTTTCAATTTTTTGGCGATGTTATTTCCATTTCTGGTCCCAACCGTATAGGATACGGATCGATGAATTATCCAATAATTGTTCTTCCTTTTTAGGCTATTTCCTGGGCGTTCGAATGAATACTTCCGTGGTTAGGATCAAAATGCTAGATGATTTATTCATTACCGATCTTATTACCAATGAATTTGATTCAATAGCTCCGATTATACCTCTGATTGGATTATTGGCTAAAGAAAGGTTTTGTGACATTTCAGGGCGTCCAATTAGTAAATTGGCTTGGACCGGTCTAAAAGATGATGATATTCTTGATCGATTCGATCGAATTTGTAGAAACATTATTGATTACTACAGTGGATCTTTCAATAAAGATGGTTCATATCGGATGAAGTATATACTCCGACTTCCATGTGCTAAAACTTTAGCCTGTAGACATAAAAGTACGATACGTGTAGTTTGGGAAGAATTCGGTTCGGAACTATTTACGAAATCGTTCCCCAAAGAGGGAGAATTAATCTCTCCGTTCTTCTCAAAGACCTGCTCACAGAGAAAACGAATTTGGCATTCAGATATTCTCCGGATAAATCTCCCGGCCAATTTTTGGCAA--------------------------CCAATCGCCCCCTGCCCTTCGAGGGTGGGGGTGCAGAGATGGTCGTCCATG--TCCCCGTGGCGCGGTTGACTAAAAATCATGGTGGTCAT--CTCTCCATGCCGGCGATCAATGCCTCAACCTCGCAGTGCGTGACGATCGACACTAGCAGGAGTATCTGCGAGCGTCTCCACGAACTTCAAACTCTAACCTCGGTCGCTATGCGCACACAGGGCAG
	'Cabomba_furcata'                     ------------------------------------------------------------------------------------------------------------------------------------------------------------------------------------------------------------------------------------------------------------------------------------------------------------------------------------------------------------------------------------------------------------------------------------------------------------------------------------------------------------------------------------------------------------------------------------------------------------------------------------------------------------------------------------------------------------------------------------------------------------------------------------------------------------------------------------------------------------------------------------------------------------------------------------------------------------------------------------------------------------------------------------------------------------------------------------------------------------------------------------------------------------------------------------------------------------------------------------------------------------------------------------------------------------------------------------------------------------------------------------------------------------------------------------------------------------------------------------------------------------------------------------------------------------------------------------TTGGGCGTCACGCAAAGCGTCGCTCTGCCTTCAAGGTCGCTAACCGCGAACGCAGAGCGGAGGATTGGCCGTCGCTG-CCCCCGTTGGTGTTGTCGGCTGAAACAT--GGTAGGCGGTTCGTTGTGCTGCGGCAAATGGTGGATCACCCTTGCTGTGCAGCGTGCG------GGTCGTCTCCGCCAAGTGGAACTCTAAGGGGGGTGTTGCTG---CCCCAGCTAAGC----------------
	'Nuphar_shimadae'                     -------------------------------------------------------------------------------------------------------------------------------------------------------------------------------------------------------------------------------------------------------------------------------------------------------------------------------------------------------------------------------------------------------------------------------------------------------------------------------------------------------------------------------------------------------------------------------------------------------------------------------------------------------------------------------------------------------------------------------------------------------------------------------------------------------------------------------------------------------------------------------------------------------------------------------------------------------------------------------------------------------------------------------------------------------------------------------------------------------------------------------------------------------------------------------------------------------------------------------------------------------------------------------------------------------------------------------------------------------------------------------------------------------------------------------------------------------------------------------------------------------------------------------------------------------------------------------------TATGCGTCGCTCCTCCTCC---------CTGAGTTCGGAATGG----AGGGAGGAGCGGAGGATTGGCCTTCGGTGTTTTATGGGTGTGCCGTCGGCTGAAATGTTGGC-TCACGGCACGATGCGGTGAGGCAAGCGGTGGATTACCGTAGCCGTGCACTCTGTGTGCGGTGGATTGCCGCAGCTCGCAGGAAGTGTCGGGAGTT--TGCTGGAACTCTAAAGGCGATTTCTCGTCT-CAGCT
	'Nuphar_subintegerrima'               -------------------------------------------------------------------------------------------------------------------------------------------------------------------------------------------------------------------------------------------------------------------------------------------------------------------------------------------------------------------------------------------------------------------------------------------------------------------------------------------------------------------------------------------------------------------------------------------------------------------------------------------------------------------------------------------------------------------------------------------------------------------------------------------------------------------------------------------------------------------------------------------------------------------------------------------------------------------------------------------------------------------------------------------------------------------------------------------------------------------------------------------------------------------------------------------------------------------------------------------------------------------------------------------------------------------------------------------------------------------------------------------------------------------------------------------------------------------------------------------------------------------------------------------------------------------------------------TATGCGTCGCTCCTCCTCCCCCCC-ACCCTGAGTTCGGAGTGGATGGAGGGAGGAGCGGAGGATTGGCCTTCGGTGTTTTATGGGTGTGCCGTCGGCTGAAATGTTGGC-TCACGGCACGATGCGGTGAGGCAAGCGGTGGATTACCATAGCCGTGCACTCTGTGTGCGGTGGATTGCCGCAGCTCGCAGGAAGTGTCGGGAGTT--TGCTGGAACTCTAAAGGCGATTTCTCGTCT-CAGCT
	'Nuphar_sinensis'                     -----------------------------------------------------------------------------------------------------------------------------------------------------------------------------------------------------------------------------------------------------------------------------------------------------------------------------------------------------------------------------------------------------------------------------------------------------------------------------------------------------------------------------------------------------------------------------------------------------------------------------------------------------------------------------------------------------------------------------------------------------------------------------------------------------------------------------------------------------------------------------------------------------------------------------------------------------------------------------------------------------------------------------------------------------------------------------------------------------------------------------------------------------------------------------------------------------------------------------------------------------------------------------------------------------------------------------------------------------------------------------------------------------------------------------------------------------------------------------------------------------------------------------------------------------------------------------------------------TCCTCCTCCCCCCC-ACCCTGATTTCGGAATGGATTGAAGGAAGAACGGAAGATTGGCCTTCCGTGTTTTATGGGTTTTCCGTCGGCTGAAATGTTCGC-TCACGGCACAATGCGGTGAAGCAAGCGGTGGATTACGATAACCGTGCACTCTGTTTTCCGTGGATTGCCGCAACTCCCAAGAAATTTCCGGAGTT--TGCTGGAACTCTGAGGGCCATTTCTCGTCT-CACCT

;


END;

BEGIN LABELS;
	CHARGROUPLABEL Character_Matrix;
	CHARGROUPLABEL Character_Matrix1;


END;

BEGIN SETS;
	CHARPARTITION * UNTITLED  (CHARACTERS = Character_Matrix) =  Character_Matrix :  1 -  1524, Character_Matrix1 :  1525 -  1768;

END;

BEGIN MESQUITECHARMODELS;
	ProbModelSet * UNTITLED  (CHARACTERS = Character_Matrix)  =  'Jukes-Cantor':  1 -  1768;
END;

BEGIN CODONS;
	CODESET * UNTITLED   =  universal:  1 -  1768;


END;

BEGIN ASSUMPTIONS;
	TYPESET * UNTITLED   =  unord:  1 -  1768;

END;

Begin MESQUITE;
		MESQUITESCRIPTVERSION 2;
		TITLE AUTO;
		tell ProjectCoordinator;
		timeSaved 1344186392005;
		linkFile ITS2short.fas.nex;
		getEmployee #mesquite.minimal.ManageTaxa.ManageTaxa;
		tell It;
			setID 0 7867281825651090371;
			setID 1 1336458083876401276;
		endTell;
		getEmployee #mesquite.charMatrices.ManageCharacters.ManageCharacters;
		tell It;
			setID 0 3546046863664678302;
			mqVersion 274;
			checksumv 0 2 1442705443 null  getNumChars 1768 numChars 1768 getNumTaxa 51 numTaxa 51   short true   bits 2305843009213693967   states 15   sumSquaresStatesOnly 1935181.0 sumSquares -1.1068046444225715E20   NumFiles 2 NumMatrices 2;
			mqVersion;
			setID 1 1062005378170094269;
			mqVersion 274;
			checksumv 1 2 3079282347 null  getNumChars 244 numChars 244 getNumTaxa 44 numTaxa 44   short true   bits 2305843009213693967   states 15   sumSquaresStatesOnly 224114.0 sumSquares -9.2233720368546253E18   InLinked  NumFiles 2 NumMatrices 2;
			mqVersion;
		endTell;
		getWindow;
		tell It;
			suppress;
			setResourcesState false false 161;
			setPopoutState 400;
			setExplanationSize 0;
			setAnnotationSize 0;
			setFontIncAnnot 0;
			setFontIncExp 0;
			setSize 1389 779;
			setLocation 49 24;
			setFont SanSerif;
			setFontSize 10;
			getToolPalette;
			tell It;
			endTell;
			desuppress;
		endTell;
		getEmployee  #mesquite.minimal.ManageTaxa.ManageTaxa;
		tell It;
			showTaxa #7867281825651090371 #mesquite.lists.TaxonList.TaxonList;
			tell It;
				setTaxa #7867281825651090371;
				getWindow;
				tell It;
					newAssistant  #mesquite.lists.DefaultTaxaOrder.DefaultTaxaOrder;
					newAssistant  #mesquite.lists.TaxonListCurrPartition.TaxonListCurrPartition;
					setExplanationSize 30;
					setAnnotationSize 20;
					setFontIncAnnot 0;
					setFontIncExp 0;
					setSize 1228 712;
					setLocation 49 24;
					setFont SanSerif;
					setFontSize 10;
					getToolPalette;
					tell It;
					endTell;
					setActive;
				endTell;
				showWindow;
				getEmployee #mesquite.lists.ColorTaxon.ColorTaxon;
				tell It;
					setColor Red;
					removeColor off;
				endTell;
				getEmployee #mesquite.lists.TaxonListAnnotPanel.TaxonListAnnotPanel;
				tell It;
					togglePanel off;
				endTell;
			endTell;
		endTell;
		getEmployee  #mesquite.charMatrices.BasicDataWindowCoord.BasicDataWindowCoord;
		tell It;
			showDataWindow #3546046863664678302 #mesquite.charMatrices.BasicDataWindowMaker.BasicDataWindowMaker;
			tell It;
				getWindow;
				tell It;
					setExplanationSize 30;
					setAnnotationSize 20;
					setFontIncAnnot 0;
					setFontIncExp 0;
					setSize 1228 712;
					setLocation 49 24;
					setFont SanSerif;
					setFontSize 10;
					getToolPalette;
					tell It;
						setTool mesquite.charMatrices.BasicDataWindowMaker.BasicDataWindow.ibeam;
					endTell;
					setTool mesquite.charMatrices.BasicDataWindowMaker.BasicDataWindow.ibeam;
					colorCells  #mesquite.charMatrices.ColorByState.ColorByState;
				tell It;
					setStateLimit 9;
					toggleUniformMaximum on;
				endTell;
					colorRowNames  #mesquite.charMatrices.TaxonGroupColor.TaxonGroupColor;
					colorColumnNames  #mesquite.charMatrices.CharGroupColor.CharGroupColor;
					colorText  #mesquite.charMatrices.NoColor.NoColor;
					setBackground White;
					toggleShowNames on;
					toggleShowTaxonNames on;
					toggleTight off;
					toggleThinRows off;
					toggleShowChanges off;
					toggleSeparateLines off;
					toggleShowStates on;
					toggleAutoWCharNames off;
					toggleAutoTaxonNames off;
					toggleShowDefaultCharNames off;
					toggleConstrainCW on;
					toggleBirdsEye off;
					toggleShowPaleGrid off;
					toggleShowPaleCellColors off;
					togglePaleInapplicable on;
					toggleShowBoldCellText off;
					toggleAllowAutosize off;
					toggleColorsPanel off;
					toggleLinkedScrolling on;
					toggleScrollLinkedTables off;
				endTell;
				showWindow;
				getWindow;
				tell It;
					forceAutosize;
				endTell;
				getEmployee #mesquite.charMatrices.ColorCells.ColorCells;
				tell It;
					setColor Red;
					removeColor off;
				endTell;
				getEmployee #mesquite.categ.StateNamesStrip.StateNamesStrip;
				tell It;
					showStrip off;
				endTell;
				getEmployee #mesquite.charMatrices.AnnotPanel.AnnotPanel;
				tell It;
					togglePanel off;
				endTell;
				getEmployee #mesquite.charMatrices.CharReferenceStrip.CharReferenceStrip;
				tell It;
					showStrip off;
				endTell;
				getEmployee #mesquite.charMatrices.QuickKeySelector.QuickKeySelector;
				tell It;
					autotabOff;
				endTell;
				getEmployee #mesquite.charMatrices.SelSummaryStrip.SelSummaryStrip;
				tell It;
					showStrip off;
				endTell;
				getEmployee #mesquite.align.AlignToDropped.AlignToDropped;
				tell It;
					gapCosts 8 3 2 2;
					subCosts  10 5 10 10 10 5 5 10 10 10 5 10;
				endTell;
				getEmployee #mesquite.molec.ColorByAA.ColorByAA;
				tell It;
					emphasizeDegeneracy off;
				endTell;
				getEmployee #mesquite.molec.SequenceInfoEditor.SequenceInfoEditor;
				tell It;
					panelOpen false;
				endTell;
			endTell;
		endTell;
		endTell;
end;
